# Supplementary material for: Growth-Enhanced Transgenic Coho Salmon (Oncorhynchus kisutch) Strains Have Varied Success in Simulated Streams: Implications for Risk Assessment
Source: PLoS One. 2017 Jan 9;12(1):e0169991. doi: 10.1371/journal.pone.0169991 (PMC5222502; doi:10.1371/journal.pone.0169991)
Supplement: S1 Dataset — (XLSX) [file pone.0169991.s001.xlsx]

## Sheet: Exp 1
June 10	initial size				Sept 1	16 weeks						May 5	51 weeks
Genotype	mass (g)	length (cm)	CF		Stream	Feed	Genotype	mass (g)	length (cm)	CF		Stream (Current/Former)	Feed	Genotype	mass (g)	Length (cm)	CF
H3-C	0.94	4.4	1.10349		5	no	H3-C	1.4	4.6	1.43832		1/2	high	H3-C	25.16	13	1.1452
H3-C	0.92	4.5	1.0096		7	no	H3-C	1	4.5	1.09739		1/2	high	H3-C	26.17	12.2	1.4412
H3-C	0.36	3.7	0.710718		7	no	H3-C	0.7	4.3	0.880426		1/2	high	H3-C	16.17	11.1	1.18234
H3-C	0.65	4.5	0.713306		7	no	H3-C	0.8	4.5	0.877915		1/2	high	H3-C	21.69	12	1.25521
H3-C	0.62	4.3	0.779806		3	medium	H3-C	3.7	6.8	1.17673		1/2	high	H3-C	24.35	12.5	1.24672
H3-C	0.39	3.5	0.909621		3	medium	H3-C	2	5.8	1.02505		1/2	high	H3-C	21.8	12	1.26157
H3-C	0.82	4.5	0.899863		3	medium	H3-C	2	5.5	1.2021		1/2	high	H3-C	16.93	11.1	1.23791
H3-C	0.95	4.8	0.859013		3	medium	H3-C	1	4.6	1.02737		1/2	high	H3-C	27.09	13	1.23305
H3-C	0.75	4.2	1.01231		3	medium	H3-C	1.2	5	0.96		1/2	high	H3-C	23.46	12.3	1.2607
H3-C	0.79	4.3	0.993623		3	medium	H3-C	2.5	6.4	0.953674		1/2	high	H3-C	24.45	12.6	1.22227
H3-C	0.55	4	0.859375		3	medium	H3-C	4.6	7.5	1.09037		1/2	high	H3-C	22.65	12.6	1.13229
H3-C	0.36	3.4	0.915937		3	medium	H3-C	1	4.7	0.963178		1/2	high	H3-C	16.93	11.4	1.14273
H3-C	0.8	4.3	1.0062		3	medium	H3-C	1.9	5.5	1.142		1/2	high	H3-C	15.91	11	1.19534
H3-C	0.8	4.1	1.16075		3	medium	H3-C	4.1	7	1.19534		1/2	high	H3-C	21.96	12.8	1.04713
H3-C	0.33	3.3	0.918274		3	medium	H3-C	2.9	6.3	1.15978		1/2	high	H3-C	17.1	11.3	1.18512
H3-C	0.37	3.4	0.94138		3	medium	H3-C	1.6	5.3	1.07471		1/2	high	H3-C	18.22	12.2	1.00339
H3-C	0.66	3.9	1.11263		3	medium	H3-C	1.6	5.4	1.01611		1/2	high	H3-C	24.34	13	1.10787
H3-C	0.47	3.6	1.00737		3	medium	H3-C	4	7	1.16618		1/2	high	H3-C	12.91	10.5	1.11521
H3-C	0.89	4.4	1.0448		3	medium	H3-C	1.8	5.5	1.08189		1/2	high	H3-C	17.7	11.5	1.1638
H3-C	0.45	3.1	1.51052		3	medium	H3-C	1.8	5.4	1.14312		1/2	high	H3-C	21.77	12	1.25984
H3-C	0.45	3.6	0.964506		3	medium	H3-C	4.2	7.1	1.17348		1/2	high	H3-C	18.93	11.6	1.21276
H3-C	0.48	3.4	1.22125		3	medium	H3-C	3.2	6.5	1.16523		1/2	high	H3-C	22.43	12.4	1.17642
H3-C	0.76	4.4	0.892186		3	medium	H3-C	2	5.6	1.13885		1/2	high	H3-C	21.85	12.5	1.11872
H3-C	0.75	4	1.17188		3	medium	H3-C	3.4	6.7	1.13046		1/2	high	H3-C	22.86	12.4	1.19898
H3-C	0.23	3.2	0.701904		3	medium	H3-C	3.4	7.1	0.949957		1/2	high	H3-C	19.32	11.4	1.30404
H3-C	0.36	3.6	0.771605		3	medium	H3-C	2.5	6.8	0.795084		4/6	high	H3-C	24.86	13	1.13154
H3-C	0.56	4.1	0.812524		3	medium	H3-C	2.4	6	1.11111		4/6	high	H3-C	44.46	12.6	2.22258
H3-C	0.62	4	0.96875		4	medium	H3-C	1.5	4.9	1.27498		4/6	high	H3-C	30.73	13.6	1.22165
H3-C	0.77	4.4	0.903926		4	medium	H3-C	3.4	7	0.991254		4/6	high	H3-C	28.7	13.2	1.24784
H3-C	0.66	4	1.03125		4	medium	H3-C	1.7	5	1.36		4/6	high	H3-C	28.36	13.8	1.07912
H3-C	0.6	3.7	1.18453		4	medium	H3-C	1.7	5.5	1.02179		4/6	high	H3-C	20.98	12	1.21412
H3-C	1.05	4.5	1.15226		4	medium	H3-C	2.5	6	1.15741		4/6	high	H3-C	27.03	12.7	1.31958
H3-C	0.96	4.4	1.12697		4	medium	H3-C	1.3	5	1.04		4/6	high	H3-C	21.9	11.6	1.40304
H3-C	1.15	4.5	1.262		4	medium	H3-C	2.8	6.2	1.17485		4/6	high	H3-C	29.27	13.3	1.24414
H3-C	1.08	4.3	1.35837		4	medium	H3-C	1.2	4.8	1.08507		4/6	high	H3-C	34.66	14.2	1.2105
H3-C	1.12	4.5	1.22908		4	medium	H3-C	3.3	6.3	1.31975		4/6	high	H3-C	22.41	12.5	1.14739
H3-C	0.86	4.2	1.16078		4	medium	H3-C	0.6	4.1	0.870562		4/6	high	H3-C	22.25	12.5	1.1392
H3-C	0.88	4.1	1.27682		4	medium	H3-C	1.5	5.3	1.00754		4/6	high	H3-C	17.26	10.4	1.53441
H3-C	1.16	4.6	1.19175		4	medium	H3-C	3	5.7	1.61993		4/6	high	H3-C	22.2	12.3	1.19299
H3-C	1.11	4.5	1.21811		4	medium	H3-C	6.9	8.3	1.20674		4/6	high	H3-C	18.81	11.5	1.23679
H3-C	0.72	3.7	1.42144		4	medium	H3-C	3	6.4	1.14441		4/6	high	H3-C	8.11	8.5	1.32058
H3-C	0.76	3.9	1.28121		4	medium	H3-C	1.8	5.4	1.14312		4/6	high	H3-C	24.73	13	1.12563
H3-C	0.86	4.1	1.24781		4	medium	H3-C	4	7.1	1.1176		4/6	high	H3-C	10.25	9.4	1.23407
H3-C	1.04	4.2	1.40374		4	medium	H3-C	2	5.7	1.07995		9/10	high	H3-C	22.07	11.5	1.45114
H3-C	1.2	4.5	1.31687		4	medium	H3-C	4.4	7.4	1.08582		9/10	high	H3-C
H3-C	0.71	4.1	1.03016		4	medium	H3-C	5	7.6	1.13901		9/10	high	H3-C	21.69	11.5	1.42615
H3-C	0.63	3.9	1.06205		4	medium	H3-C	2.8	6.1	1.23358		9/10	high	H3-C	17.35	11	1.30353
H3-C	0.84	4.4	0.986101		4	medium	H3-C	2.1	5.8	1.0763		9/10	high	H3-C	13.61	9	1.86694
H3-C	0.98	4.7	0.943914		4	medium	H3-C	3.5	6.7	1.16371		9/10	high	H3-C	14.47	11.3	1.00284
H3-C	0.96	4.6	0.986274		4	medium	H3-C	1.3	5	1.04		9/10	high	H3-C	11.31	10	1.131
H3-C	0.88	4.4	1.03306		4	medium	H3-C	1.5	5.1	1.13079		9/10	high	H3-C	17.98	11	1.35086
H3-C	0.31	3.3	0.862621		9	medium	H3-C	5.4	7.2	1.44676		2/3	medium	H3-C	5.96	8.1	1.12148
H3-C	0.87	4.4	1.02132		9	medium	H3-C	4.3	7.5	1.01926		2/3	medium	H3-C	5	7.6	1.13901
H3-C	0.58	4	0.90625		9	medium	H3-C	2.5	6	1.15741		2/3	medium	H3-C	4.37	7	1.27405
H3-C	0.67	4.3	0.842693		9	medium	H3-C	1.1	4.5	1.20713		2/3	medium	H3-C	5.48	7.8	1.15477
W	0.34	3.5	0.793003		9	medium	H3-C	3.3	7	0.962099		2/3	medium	H3-C	11.98	9.9	1.23467
W	0.46	3.7	0.90814		9	medium	H3-C	7.4	8.7	1.12376		2/3	medium	H3-C	11.67	10	1.167
W	0.27	3.3	0.751315		9	medium	H3-C	4.8	8	0.9375		2/3	medium	H3-C	13.2	10.5	1.14027
W	0.23	3.1	0.772045		9	medium	H3-C	3.3	7.1	0.922017		2/3	medium	H3-C	12.04	10	1.204
W	0.25	3.2	0.762939		9	medium	H3-C	2.5	6.2	1.04897		2/3	medium	H3-C	3.81	7	1.11079
W	0.31	3.5	0.723032		9	medium	H3-C	1.3	5	1.04		2/3	medium	H3-C	13.77	6
W	0.59	4	0.921875		9	medium	H3-C	1.9	5	1.52		2/3	medium	H3-C	10.1	9.5	1.17801
W	0.3	3.5	0.699708		9	medium	H3-C	5	7.5	1.18519		2/3	medium	H3-C	5.61	8	1.0957
W	0.54	3.9	0.910332		9	medium	H3-C	5.4	7.8	1.13792		2/3	medium	H3-C	5.91	7.8	1.24539
W	0.19	3.1	0.637777		9	medium	H3-C	1.5	5	1.2		2/3	medium	H3-C	10.79	12.8	0.514507
W	0.14	3	0.518519		9	medium	H3-C	2.7	5.9	1.31464		2/3	medium	H3-C	6.04	8	1.17969
W	0.66	4	1.03125		9	medium	H3-C	4.8	7.3	1.23388		2/3	medium	H3-C	12.58	10.2	1.18544
W	0.36	3.3	1.00175		9	medium	H3-C	5.5	7.8	1.15899		2/3	medium	H3-C	8.33	8.7	1.26499
W	0.48	3.2	1.46484		9	medium	H3-C	2.2	5.1	1.65849		2/3	medium	H3-C	10.67	9.6	1.20601
W	0.26	3.1	0.872747		9	medium	H3-C	4.2	7.3	1.07964		2/3	medium	H3-C	13.09	10	1.309
W	0.23	3.1	0.772045		9	medium	H3-C	4.1	6.5	1.49294		2/3	medium	H3-C	5.96	7.8	1.25592
W	0.52	3.5	1.21283		9	medium	H3-C	5.2	7.3	1.3367		2/3	medium	H3-C	4.42	7.3	1.1362
W	0.24	3.1	0.805612		9	medium	H3-C	6.5	8.1	1.22309		3/4	medium	H3-C	9.88	9	1.35528
W	0.68	3.6	1.45748		2	high	H3-C	9	8.8	1.32067		3/4	medium	H3-C	11.39	9.8	1.21017
W	0.47	3.9	0.792326		2	high	H3-C	10.1	8.5	1.64462		3/4	medium	H3-C	17.36	11.5	1.14145
W	0.58	3.8	1.05701		2	high	H3-C	7.2	7.5	1.70667		3/4	medium	H3-C	11.17	9.6	1.26252
W	0.38	3.6	0.814472		2	high	H3-C	5.7	7.9	1.1561		3/4	medium	H3-C	13.86	10.6	1.16371
W	0.51	3.8	0.929436		2	high	H3-C	7.5	8.3	1.31168		3/4	medium	H3-C	9.12	9.6	1.03082
W	0.82	4	1.28125		2	high	H3-C	2	5.8	1.02505		3/4	medium	H3-C	11.03	9.6	1.2467
W	0.29	3	1.07407		2	high	H3-C	8.6	9.1	1.14123		3/4	medium	H3-C	13.43	10.5	1.16013
W	0.65	3.7	1.28324		2	high	H3-C	6.5	8	1.26953		3/4	medium	H3-C	6.54	8	1.27734
W	0.6	3.3	1.66959		2	high	H3-C	9.3	9	1.27572		3/4	medium	H3-C	1.61	5.7	0.869363
W	0.68	4.4	0.798272		2	high	H3-C	8	8.6	1.25775		3/4	medium	H3-C	11.79	10.1	1.14433
W	0.57	3.4	1.45023		2	high	H3-C	5	7.5	1.18519		3/4	medium	H3-C	4.36	7.3	1.12077
W	0.78	3.8	1.42149		2	high	H3-C	4.6	7.3	1.18247		3/4	medium	H3-C	5.36	7.7	1.17407
W	0.59	3.4	1.50112		2	high	H3-C	7.4	8.5	1.20497		3/4	medium	H3-C	3.3	6.8	1.04951
W	0.9	4.4	1.05654		2	high	H3-C	6.7	8.1	1.26072		3/4	medium	H3-C	10.42	9	1.42936
W	0.84	3.7	1.65834		2	high	H3-C	6.2	8	1.21094		3/4	medium	H3-C	12.3	10.2	1.15906
W	0.67	3.6	1.43604		2	high	H3-C	7	8.1	1.31717		3/4	medium	H3-C	10.03	9.7	1.09897
W	0.49	3.2	1.49536		2	high	H3-C	4.9	7.5	1.16148		3/4	medium	H3-C	8.69	9	1.19204
W	0.62	3.5	1.44606		2	high	H3-C	3.1	8.6	0.487378		3/4	medium	H3-C	4.1	7.2	1.09847
W	0.87	4.3	1.09424		2	high	H3-C	3.2	6.3	1.27976		3/4	medium	H3-C	6.71	8.4	1.1321
W	0.63	3.8	1.14813		2	high	H3-C	5	7.5	1.18519		3/4	medium	H3-C	4.19	7	1.22157
W	0.74	4.1	1.07369		2	high	H3-C	5.7	7.8	1.20113		3/4	medium	H3-C	5.87	8	1.14648
W	0.53	3.9	0.893474		2	high	H3-C	4.7	7.3	1.20817		6/9	medium	H3-C	16.45	11	1.23591
W	0.71	4.3	0.893003		2	high	H3-C	5.1	7.5	1.20889		6/9	medium	H3-C	17.23	11.5	1.1329
W	0.36	3.3	1.00175		2	high	H3-C	6.8	8.1	1.27954		6/9	medium	H3-C	13.19	9.4	1.58804
W	0.47	3.6	1.00737		2	high	H3-C	8	8.5	1.30267		6/9	medium	H3-C	12.07	10.1	1.1715
W	0.69	3.9	1.1632		2	high	H3-C	4.7	7.3	1.20817		6/9	medium	H3-C	16.97	11.4	1.14543
W	0.52	3.7	1.02659		2	high	H3-C	4.7	7.2	1.25922		6/9	medium	H3-C	12.47	11	0.93689
W	0.52	3.8	0.94766		2	high	H3-C	9.6	9.3	1.1935		6/9	medium	H3-C	13.86	11	1.04132
W	0.49	3.8	0.892987		2	high	H3-C	8	8.1	1.50534		6/9	medium	H3-C	19.74	11.6	1.26466
MT	1.05	4.3	1.32064		2	high	H3-C	7.2	8.2	1.30584		6/9	medium	H3-C	10.69	10	1.069
MT	0.74	3.6	1.58608		6	high	H3-C	10.2	9.4	1.22805		6/9	medium	H3-C	3.93	7.4	0.969834
MT	0.47	3.5	1.09621		6	high	H3-C	3.9	7	1.13703		6/9	medium	H3-C	3.54	7	1.03207
MT	0.58	3.9	0.977764		6	high	H3-C	5.8	7.4	1.43131		6/9	medium	H3-C	6.45	8.5	1.05027
MT	0.31	3.3	0.862621		6	high	H3-C	6.7	8.3	1.17177		6/9	medium	H3-C	13.1	10.5	1.13163
MT	0.87	4.3	1.09424		6	high	H3-C	4.6	7.4	1.13517		6/9	medium	H3-C	15.56	11	1.16905
MT	0.26	3.2	0.793457		6	high	H3-C	10.8	9.1	1.43318		6/9	medium	H3-C	4.85	7.5	1.14963
MT	0.5	3.5	1.16618		6	high	H3-C	5.5	7.7	1.20473		6/9	medium	H3-C	19.36	12.3	1.04038
MT	0.3	3.5	0.699708		6	high	H3-C	9.6	9	1.31687		6/9	medium	H3-C	14.59	10.9	1.12662
MT	0.54	3.8	0.984108		6	high	H3-C	9.7	9	1.33059		6/9	medium	H3-C	3.51	7	1.02332
MT	0.24	3.2	0.732422		6	high	H3-C	2.6	5.4	1.65117		6/9	medium	H3-C	8.18	8.9	1.16033
MT	0.58	3.49	1.36443		6	high	H3-C	7.8	8.5	1.2701		6/9	medium	H3-C	3.29	6.5	1.198
MT	0.33	3.5	0.769679		6	high	H3-C	7.4	8.3	1.29419		1/2	high	MT	12.16	10	1.216
MT	0.97	4.3	1.22002		6	high	H3-C	8.8	8.9	1.24828		1/2	high	MT	28.83	12.3	1.54928
MT	0.45	3.4	1.14492		6	high	H3-C	12.6	9.6	1.42415		1/2	high	MT	30.64	13	1.39463
MT	0.7	3.7	1.38195		6	high	H3-C	10.1	9	1.38546		1/2	high	MT	28.4	12.8	1.35422
MT	0.48	3.5	1.11953		6	high	H3-C	5	6.8	1.59017		1/2	high	MT	27	12.3	1.45094
MT	0.6	4.1	0.870562		6	high	H3-C	4.2	6.7	1.39645		1/2	high	MT	48.06	12.6	2.40255
MT	0.79	4.3	0.993623		6	high	H3-C	6.8	7.4	1.67808		1/2	high	MT	32.35	13.4	1.3445
MT	0.43	3.3	1.19654		6	high	H3-C	3	5.6	1.70827		1/2	high	MT	27.97	12.8	1.33371
MT	0.43	3.6	0.921639		6	high	H3-C	2.3	5.5	1.38242		1/2	high	MT	15.56	10.9	1.20152
MT	0.3	3.5	0.699708		6	high	H3-C	7.5	8.5	1.22125		1/2	high	MT	17.81	11.4	1.20212
MT	0.65	4.2	0.877335		6	high	H3-C	12.1	9.4	1.45681		1/2	high	MT	24.04	12.5	1.23085
MT	0.47	3.9	0.792326		6	high	H3-C	8.3	8.3	1.45159		1/2	high	MT	19.93	12	1.15336
MT	0.48	3.7	0.947624		6	high	H3-C	7.3	8.8	1.07121		1/2	high	MT	21.96	12	1.27083
MT	0.6	3.8	1.09345		6	high	H3-C	1	4.4	1.17393		1/2	high	MT	15.58	11	1.17055
MT	0.57	3.8	1.03878		10	high	H3-C	7.8	8.5	1.2701		1/2	high	MT	11.67	9.9	1.20272
MT	0.53	3.6	1.13597		10	high	H3-C	5.8	7.7	1.27044		1/2	high	MT	20.71	12	1.1985
MT	0.43	3.5	1.00292		10	high	H3-C	8.9	8	1.73828		1/2	high	MT	18.57	11.2	1.32178
MT	1.06	4.5	1.16324		10	high	H3-C	4.6	7.8	0.969335		1/2	high	MT	17.72	11.4	1.19605
MT	0.57	3.6	1.22171		10	high	H3-C	2.9	5.9	1.41202		1/2	high	MT	19.85	11.5	1.30517
MT	0.64	4.2	0.863838		10	high	H3-C	2.9	5.3	1.94792		1/2	high	MT	19.94	12	1.15394
MT	0.68	4.3	0.855271		10	high	H3-C	2.1	5.4	1.33364		1/2	high	MT	12.88	10.1	1.25012
MT	0.55	4.4	0.645661		10	high	H3-C	4.5	6.4	1.71661		1/2	high	MT	6.15	7.9	1.24737
MT	0.81	4.1	1.17526		10	high	H3-C	0.6	4	0.9375		1/2	high	MT	15.04	10.6	1.26279
MT	0.33	3.3	0.918274		10	high	H3-C	6.7	8.2	1.21516		4/6	high	MT	25.6	12.6	1.27976
MT	0.44	3.5	1.02624		10	high	H3-C	2.4	4.5	2.63374		4/6	high	MT	25.92	12.9	1.20744
MT	0.64	3.8	1.16635		10	high	H3-C	1.1	4.9	0.934985		4/6	high	MT	32.58	13.6	1.29519
MT	0.44	3.6	0.943073		10	high	H3-C	2.6	6	1.2037		4/6	high	MT	26.27	12.4	1.37783
MT	0.58	3.7	1.14505		10	high	H3-C	8.2	8.5	1.33523		4/6	high	MT	16.13	11	1.21187
MT	0.44	3.5	1.02624		10	high	H3-C	3.8	6.5	1.38371		4/6	high	MT	21.05	12	1.21817
MT	1.12	4.8	1.01273		10	high	H3-C	4.9	8	0.957031		4/6	high	MT	18.69	11.6	1.19739
MT	0.35	3.1	1.17485		10	high	H3-C	9.1	9	1.24829		4/6	high	MT	16.57	10.9	1.27951
MT	0.98	4.5	1.07545		10	high	H3-C	9.6	9	1.31687		4/6	high	MT	10.76	9.7	1.17895
MT	1.07	4.4	1.2561		1	no	MT	0.6	4	0.9375		4/6	high	MT	15.45	10.7	1.26118
MT	0.57	3.4	1.45023		1	no	MT	1.8	4.2	2.42954		4/6	high	MT	12.92	9.4	1.55553
MT	0.6	3.6	1.28601		1	no	MT	0.9	4.1	1.30584		4/6	high	MT	18.1	11.3	1.25442
MT	0.39	3.3	1.08523		1	no	MT	0.8	4	1.25		4/6	high	MT	20.03	11.8	1.21909
MT	0.31	3.1	1.04058		1	no	MT	0.6	4.1	0.870562		4/6	high	MT	13.5	10.1	1.3103
MT	0.53	3.7	1.04633		1	no	MT	1.4	4.7	1.34845		4/6	high	MT	9.76	9	1.33882
					1	no	MT	0.6	3.9	1.01148		4/6	high	MT	15.31	10.6	1.28546
					5	no	MT	0.5	4	0.78125		4/6	high	MT	16	11	1.2021
					5	no	MT	0.9	4.5	0.987654		4/6	high	MT	21.84	12	1.26389
					5	no	MT	0.8	4.5	0.877915		4/6	high	MT	14.31	10.5	1.23615
					5	no	MT	1.1	4.5	1.20713		4/6	high	MT	11.03	9.6	1.2467
					5	no	MT	0.7	4.5	0.768176		4/6	high	MT	7.62	8	1.48828
					5	no	MT	0.6	4.5	0.658436		4/6	high	MT	3.21	6.4	1.22452
					5	no	MT	0.5	3.6	1.07167		4/6	high	MT	17.21	11	1.29301
					5	no	MT	0.6	4	0.9375		9/10	high	MT	31.98	13	1.45562
					5	no	MT	0.5	3.5	1.16618		9/10	high	MT	23.8	11.4	1.60643
					5	no	MT	0.5	4	0.78125		9/10	high	MT	28.08	12.5	1.4377
					5	no	MT	0.4	4.5	0.438957		9/10	high	MT	24.98	12.1	1.41006
					7	no	MT	0.8	4.5	0.877915		9/10	high	MT	25.9	12.5	1.32608
					7	no	MT	0.5	4	0.78125		9/10	high	MT	30.12	13.1	1.3398
					7	no	MT	0.8	4	1.25		9/10	high	MT	31.05	13.4	1.29047
					7	no	MT	1.1	4.5	1.20713		9/10	high	MT
					7	no	MT	0.9	4.5	0.987654		9/10	high	MT
					7	no	MT	0.7	4.5	0.768176		9/10	high	MT
					3	medium	MT	1.5	5.1	1.13079		9/10	high	MT
					3	medium	MT	0.7	4.3	0.880426		9/10	high	MT
					3	medium	MT	1	4.8	0.904225		9/10	high	MT
					3	medium	MT	2.7	6.1	1.18953		9/10	high	MT	24.32	12	1.40741
					3	medium	MT	1.1	5.7	0.593975		9/10	high	MT	21.43	12	1.24016
					3	medium	MT	2.9	6.3	1.15978		9/10	high	MT	22.13	12	1.28067
					3	medium	MT	0.8	4.4	0.939144		9/10	high	MT	7.49	8.3	1.30993
					3	medium	MT	1.1	4.6	1.13011		9/10	high	MT	22.49	12.5	1.15149
					3	medium	MT	2.5	5.8	1.28132		9/10	high	MT	21.12	11.5	1.38867
					3	medium	MT	2.3	6	1.06481		9/10	high	MT	20.64	12	1.19444
					3	medium	MT	2.6	6.1	1.14547		9/10	high	MT	13.64	10	1.364
					3	medium	MT	0.4	3.8	0.728969		9/10	high	MT	9.94	9.5	1.15935
					3	medium	MT	0.7	4.5	0.768176		9/10	high	MT	14.03	10.3	1.28394
					3	medium	MT	2.2	5.7	1.18795		9/10	high	MT	22.09	12	1.27836
					3	medium	MT	2.1	5.7	1.13395		9/10	high	MT	23.17	12	1.34086
					3	medium	MT	2.5	5.9	1.21726		9/10	high	MT	19.27	11.9	1.14351
					3	medium	MT	1	4.7	0.963178		9/10	high	MT	3.13	6.3	1.25176
					3	medium	MT	0.9	4.6	0.924632		9/10	high	MT	23.04	12	1.33333
					3	medium	MT	1.2	4.6	1.23284		9/10	high	MT	19.45	12	1.12558
					3	medium	MT	0.7	4	1.09375		9/10	high	MT	13.04	10	1.304
					3	medium	MT	1.9	5.7	1.02596		9/10	high	MT	21.96	11.7	1.37112
					3	medium	MT	2.8	6.1	1.23358		9/10	high	MT	6.44	8.4	1.08655
					3	medium	MT	2.4	5.7	1.29595		9/10	high	MT	8.66	9	1.18793
					3	medium	MT	1.7	5.3	1.14188		2/3	medium	MT	7.11	8.6	1.11783
					3	medium	MT	2.9	6.2	1.21681		2/3	medium	MT	9.45	9.4	1.13775
					3	medium	MT	1.5	5.3	1.00754		2/3	medium	MT	3.69	6.9	1.12326
					3	medium	MT	3.2	6.6	1.11306		2/3	medium	MT	5.01	7.3	1.28786
					3	medium	MT	2.4	5.8	1.23006		2/3	medium	MT	5.41	7.6	1.23241
					3	medium	MT	3.5	6.7	1.16371		2/3	medium	MT	11.3	9.7	1.23812
					3	medium	MT	2.3	5.8	1.17881		2/3	medium	MT	4.94	7.5	1.17096
					3	medium	MT	1.4	5.1	1.0554		2/3	medium	MT	11.5	9.8	1.22185
					3	medium	MT	1.4	4.8	1.26591		2/3	medium	MT	4.79	7.4	1.18206
					3	medium	MT	1.9	5.3	1.27622		2/3	medium	MT	4.42	7.4	1.09075
					3	medium	MT	1	4.3	1.25775		2/3	medium	MT	8.29	8.7	1.25892
					3	medium	MT	2.2	5.7	1.18795		2/3	medium	MT	4.38	7.3	1.12591
					3	medium	MT	2.2	5.7	1.18795		2/3	medium	MT	2.51	6.2	1.05317
					4	medium	MT	2.6	6	1.2037		2/3	medium	MT	10.97	9.7	1.20196
					4	medium	MT	1	4.6	1.02737		2/3	medium	MT	9.79	9.6	1.10654
					4	medium	MT	2.1	5.7	1.13395		2/3	medium	MT	9.95	9.7	1.0902
					4	medium	MT	0.9	4.7	0.86686		2/3	medium	MT	3.75	7	1.09329
					4	medium	MT	1.4	5.1	1.0554		2/3	medium	MT	10.04	9.4	1.20879
					4	medium	MT	1.2	4.7	1.15581		2/3	medium	MT	8.02	8.8	1.17686
					4	medium	MT	0.6	4	0.9375		2/3	medium	MT	19.04	10.4	1.69265
					4	medium	MT	1.2	4.8	1.08507		2/3	medium	MT	12.32	10.1	1.19577
					4	medium	MT	2.3	5.9	1.11988		2/3	medium	MT	8.77	8.7	1.33181
					4	medium	MT	2.3	5.5	1.38242		2/3	medium	MT	13.3	10.3	1.21714
					4	medium	MT	1.6	5.2	1.13792		2/3	medium	MT	13.66	10.2	1.28721
					4	medium	MT	1.3	5.1	0.980015		2/3	medium	MT	10.1	9.5	1.17801
					4	medium	MT	2.7	6.3	1.0798		2/3	medium	MT	11.01	9.6	1.24444
					4	medium	MT	0.7	4.2	0.944822		2/3	medium	MT	7.78	8.2	1.41104
					4	medium	MT	3.8	6.8	1.20853		2/3	medium	MT	8.7	8.8	1.27665
					4	medium	MT	2.2	6	1.01852		2/3	medium	MT	6.94	8.3	1.21374
					4	medium	MT	2.7	6.4	1.02997		2/3	medium	MT	8.53	8.7	1.29536
					4	medium	MT	1.3	5.1	0.980015		2/3	medium	MT	7.47	8.6	1.17442
					4	medium	MT	1.1	4.6	1.13011		2/3	medium	MT	6.6	8	1.28906
					4	medium	MT	0.9	4.4	1.05654		2/3	medium	MT	5.24	7.6	1.19369
					4	medium	MT	1.1	4.7	1.0595		2/3	medium	MT	3.93	7	1.14577
					4	medium	MT	1	4.5	1.09739		3/4	medium	MT	5.68	7.7	1.24416
					4	medium	MT	1.9	5.5	1.142		3/4	medium	MT	13.23	10.1	1.28409
					4	medium	MT	1.5	5.1	1.13079		3/4	medium	MT	11	9.6	1.24331
					4	medium	MT	1.3	5	1.04		3/4	medium	MT	9.06	9.3	1.12637
					4	medium	MT	0.8	4.2	1.0798		3/4	medium	MT	8.4	9	1.15226
					4	medium	MT	0.6	3.8	1.09345		3/4	medium	MT	3.98	7.1	1.11201
					4	medium	MT	3.7	6.7	1.2302		3/4	medium	MT	9.35	9.4	1.12571
					4	medium	MT	2.8	6.4	1.06812		3/4	medium	MT	8.87	9	1.21674
					4	medium	MT	1.9	5.5	1.142		3/4	medium	MT	5	7.6	1.13901
					4	medium	MT	1.8	5.5	1.08189		3/4	medium	MT	7.47	8.5	1.21636
					4	medium	MT	2.4	5.7	1.29595		3/4	medium	MT	3.22	6.5	1.17251
					4	medium	MT	3.1	6.3	1.23977		3/4	medium	MT	4.92	7.5	1.16622
					4	medium	MT	3	6.5	1.0924		3/4	medium	MT	10.94	9.7	1.19868
					9	medium	MT	2.4	5.1	1.80926		3/4	medium	MT	7.7	8.6	1.21059
					9	medium	MT	1.4	4.3	1.76085		3/4	medium	MT	9.46	9	1.29767
					9	medium	MT	2.8	6.1	1.23358		3/4	medium	MT	1.09	4.6	1.11983
					9	medium	MT	1.3	4.4	1.52611		3/4	medium	MT	7.33	8.6	1.15241
					9	medium	MT	1.4	5	1.12		3/4	medium	MT	2.96	6.1	1.30407
					9	medium	MT	1.4	5.2	0.995676		3/4	medium	MT	4.54	7	1.32362
					9	medium	MT	2.4	5.3	1.61207		3/4	medium	MT	1.31	5	1.048
					9	medium	MT	2.5	6.2	1.04897		3/4	medium	MT	5.09	7.6	1.15952
					9	medium	MT	4.1	6.5	1.49294		3/4	medium	MT	3.13	6.7	1.04069
					9	medium	MT	3.1	6.7	1.03071		3/4	medium	MT	2.41	6	1.11574
					9	medium	MT	4.1	7	1.19534		3/4	medium	MT	16.19	10.8	1.28521
					9	medium	MT	3.3	6.5	1.20164		3/4	medium	MT	13.64	10.7	1.11343
					9	medium	MT	2.1	5.7	1.13395		3/4	medium	MT	8.17	8.9	1.15892
					9	medium	MT	3.7	6	1.71296		3/4	medium	MT	2.07	5.7	1.11775
					9	medium	MT	4.3	6.3	1.71968		3/4	medium	MT	8.6	9.1	1.14123
					9	medium	MT	2.4	5.7	1.29595		3/4	medium	MT	10.18	9.6	1.15063
					9	medium	MT	1.1	5.5	0.661157		3/4	medium	MT	9.3	9.4	1.11969
					9	medium	MT	5.4	7.5	1.28		3/4	medium	MT	9.14	9.2	1.17377
					9	medium	MT	8.4	8.3	1.46908		3/4	medium	MT	2.09	5.7	1.12855
					9	medium	MT	1	4.5	1.09739		3/4	medium	MT	6.72	8	1.3125
					9	medium	MT	5.9	7.6	1.34404		3/4	medium	MT	3.08	6.5	1.12153
					9	medium	MT	0.5	4	0.78125		6/9	medium	MT	6.51	10.9	0.502691
					9	medium	MT	2.6	6	1.2037		6/9	medium	MT	5.21	7.9	1.05671
					9	medium	MT	4.1	7.1	1.14554		6/9	medium	MT	22.89	12.5	1.17197
					9	medium	MT	3.5	6.1	1.54198		6/9	medium	MT	13.02	10.4	1.15747
					9	medium	MT	3.1	6.2	1.30073		6/9	medium	MT	10.95	10	1.095
					9	medium	MT	2.8	6.3	1.11979		6/9	medium	MT	9.87	9.5	1.15119
					2	high	MT	4	6.5	1.45653		6/9	medium	MT	4.85	8	0.947266
					2	high	MT	5	7.3	1.28529		6/9	medium	MT	8.64	9	1.18519
					2	high	MT	3.2	6.2	1.34269		6/9	medium	MT	10.83	9.6	1.22409
					2	high	MT	0.9	4.1	1.30584		6/9	medium	MT	9.75	9	1.33745
					2	high	MT	9	8.6	1.41497		6/9	medium	MT	5	7.5	1.18519
					2	high	MT	2.5	5.8	1.28132		6/9	medium	MT	9.54	9	1.30864
					2	high	MT	7.9	8.3	1.38163		6/9	medium	MT	7.41	8.6	1.16499
					2	high	MT	8.7	8.5	1.41665		6/9	medium	MT	12.25	10	1.225
					2	high	MT	5.9	7.8	1.24328		6/9	medium	MT	8.31	9	1.13992
					2	high	MT	5.6	7.8	1.18006		6/9	medium	MT	9.25	9.5	1.07887
					2	high	MT	2.9	6	1.34259		6/9	medium	MT	8.62	9.4	1.03782
					2	high	MT	6.2	7.5	1.46963		6/9	medium	MT	10.41	9.4	1.25334
					2	high	MT	9.2	8.5	1.49807		6/9	medium	MT	8.08	8.5	1.31569
					2	high	MT	3.4	6.5	1.23805		6/9	medium	MT	10.96	9.9	1.12955
					2	high	MT	7.6	8.5	1.23753		6/9	medium	MT	10.72	9.4	1.29066
					2	high	MT	7.5	8.1	1.41126		6/9	medium	MT	2.63	6	1.21759
					2	high	MT	7.3	8.1	1.37362		6/9	medium	MT	17.42	11.5	1.14539
					2	high	MT	2.7	6	1.25		6/9	medium	MT	8.29	9	1.13717
					2	high	MT	9.6	9	1.31687		6/9	medium	MT	8.6	9.1	1.14123
					2	high	MT	7.9	8.1	1.48652		6/9	medium	MT	13.56	10.5	1.17136
					2	high	MT	7.2	8	1.40625		6/9	medium	MT	5.66	7.6	1.28936
					2	high	MT	4.4	7	1.2828		1/2	high	W	5.25	7.6	1.19597
					2	high	MT	3.2	5.3	2.14943		1/2	high	W	18.91	11.8	1.15092
					2	high	MT	8.4	8.5	1.3678		1/2	high	W	13.99	10.9	1.08028
					6	high	MT	4.6	7.2	1.23242		1/2	high	W	5.49	7.6	1.25064
					6	high	MT	7.8	8.3	1.36414		1/2	high	W	19.98	12	1.15625
					6	high	MT	5.3	6.7	1.76218		1/2	high	W	21.48	12.1	1.21249
					6	high	MT	4.8	6.4	1.83105		1/2	high	W	13.92	10.3	1.27388
					6	high	MT	2.6	6	1.2037		1/2	high	W	13.64	10.6	1.14524
					6	high	MT	2.3	5.5	1.38242		1/2	high	W	21.99	12.5	1.12589
					6	high	MT	2.8	4.5			1/2	high	W	12.32	10.4	1.09524
					6	high	MT	5.6	8	1.09375		1/2	high	W	14.24	11	1.06987
					6	high	MT	2.9	6.1	1.27764		1/2	high	W	17.28	11	1.29827
					6	high	MT	5.7	7.5	1.35111		1/2	high	W	10.64	9.8	1.13048
					6	high	MT	9.4	8.5	1.53063		1/2	high	W	19.38	11.9	1.15004
					6	high	MT	1.6	5	1.28		1/2	high	W	11.5	10.5	0.993413
					6	high	MT	1.3	5.1	0.980015		1/2	high	W	22.26	12.5	1.13971
					6	high	MT	1.6	5.4	1.01611		1/2	high	W	9.27	9	1.2716
					6	high	MT	8.5	8.4	1.43411		1/2	high	W	14.25	11	1.07062
					6	high	MT	7	8.2	1.26957		1/2	high	W	18.58	11.9	1.10257
					6	high	MT	3.6	6.3	1.43973		1/2	high	W	9.89	9	1.35665
					6	high	MT	3.1	6	1.43519		1/2	high	W	12.64	10.4	1.12369
					6	high	MT	5.8	7.1	1.62051		1/2	high	W	12.19	10.3	1.11556
					6	high	MT	6.1	7.2	1.6343		1/2	high	W	13.03	10.5	1.12558
					6	high	MT	5.9	7.9	1.19666		1/2	high	W	14.37	10.3	1.31506
					6	high	MT	0.7	4	1.09375		1/2	high	W	20.8	12.2	1.14547
					6	high	MT	4.7	7	1.37026		1/2	high	W	18.8	10.4	1.67131
					6	high	MT	1.8	7	0.524781		1/2	high	W	19.05	12	1.10243
					6	high	MT	1.6	5.4	1.01611		1/2	high	W	19.32	10.5	1.66893
					6	high	MT	2.9	6.2	1.21681		1/2	high	W	17.69	10.9	1.36599
					10	high	MT	7.2	7.6	1.64018		1/2	high	W	16.37	11	1.2299
					10	high	MT	5.7	7.4	1.40663		1/2	high	W	2.92	6.5	1.06327
					10	high	MT	2.6	6	1.2037		1/2	high	W	16.34	10.8	1.29712
					10	high	MT	6.3	7.7	1.37997		1/2	high	W	20.33	12	1.1765
					10	high	MT	5.7	7.4	1.40663		1/2	high	W	16.05	11.1	1.17356
					10	high	MT	1.6	4.5	1.75583		1/2	high	W	13.31	10	1.331
					10	high	MT	1	4.6	1.02737		1/2	high	W	9.45	9.4	1.13775
					10	high	MT	5.5	7.4	1.35727		1/2	high	W	10.19	9	1.39781
					10	high	MT	3.3	6	1.52778		1/2	high	W	19.69	11.7	1.22939
					10	high	MT	1.3	4.7	1.25213		1/2	high	W	3.42	6.5	1.24533
					10	high	MT	4.8	6.1	2.11471		1/2	high	W	13.89	10.4	1.23482
					10	high	MT	0.8	4.5	0.877915		1/2	high	W	14.73	10.6	1.23676
					10	high	MT	0.7	4	1.09375		1/2	high	W	9.94	9.1	1.31905
					10	high	MT	9	9	1.23457		1/2	high	W	6.63	8.3	1.15952
					10	high	MT	6.3	7.8	1.32757		1/2	high	W	18.2	10.7	1.48566
					10	high	MT	4.7	6.1	2.07066		1/2	high	W	6.75	8	1.31836
					10	high	MT	1.4	4.7	1.34845		1/2	high	W	16.86	11	1.26672
					10	high	MT	6.8	8	1.32812		1/2	high	W	8.8	9	1.20713
					10	high	MT	7.8	8.2	1.41466		1/2	high	W	13.83	10.4	1.22948
					10	high	MT	2.6	5.6	1.4805		1/2	high	W	20.43	12	1.18229
					10	high	MT	5.1	7.3	1.311		4/6	high	W	24.08	12.2	1.3261
					10	high	MT	1.2	4.5	1.31687		4/6	high	W	23.83	12.2	1.31233
					10	high	MT	7.6	8.3	1.32917		4/6	high	W	23.77	12.2	1.30903
					10	high	MT	6	7.5	1.42222		4/6	high	W	18.26	10.3	1.67105
					10	high	MT	5.8	7.5	1.37481		4/6	high	W	20.78	11.7	1.29744
					10	high	MT	6.2	8	1.21094		4/6	high	W	19.55	11.5	1.28544
					10	high	MT	7	8	1.36719		4/6	high	W	5.67	7.5	1.344
					10	high	MT	5.3	7	1.54519		4/6	high	W	12.94	10	1.294
					10	high	MT	4.8	7	1.39942		4/6	high	W	14.47	10.6	1.21493
					10	high	MT	4.3	6.1	1.89443		4/6	high	W	7.44	8.3	1.30118
					10	high	MT	7.4	8.5	1.20497		4/6	high	W	10.62	9.4	1.27862
					10	high	MT	7.9	8.2	1.4328		4/6	high	W	13.83	10.5	1.19469
					10	high	MT	2.2	5.5	1.32231		4/6	high	W	8.54	8.7	1.29688
					10	high	MT	5.1	7.2	1.36638		4/6	high	W	17.97	11.1	1.31395
					10	high	MT	10.7	9.4	1.28825		4/6	high	W	15.81	10.6	1.32744
					10	high	MT	4.4	6.5	1.60218		4/6	high	W	9	8.7	1.36674
					10	high	MT	5.6	7.3	1.43953		4/6	high	W	9.2	9.1	1.22085
					10	high	MT	3.7	6.5	1.34729		4/6	high	W	16.12	11.1	1.17868
					10	high	MT	1.8	5.1	1.35694		4/6	high	W	19.4	11.6	1.24288
					10	high	MT	1.2	5.5	0.721262		4/6	high	W	19.63	11.7	1.22564
					5	no	W	0.6	3.5	1.39942		4/6	high	W	20.06	11.6	1.28516
					5	no	W	0.9	4.4	1.05654		4/6	high	W	21.69	12.1	1.22434
					7	no	W	2.6	7	0.758017		4/6	high	W	6.93	8	1.35352
					7	no	W	0.6	4.3	0.754651		4/6	high	W	20.76	11.6	1.33001
					3	medium	W	2	5.7	1.07995		4/6	high	W	9.3	9.4	1.11969
					3	medium	W	0.4	3.8	0.728969		4/6	high	W	20.52	11.7	1.28121
					3	medium	W	1	4.7	0.963178		4/6	high	W	13.05	10.1	1.26662
					3	medium	W	2.2	5.7	1.18795		4/6	high	W	12.14	10	1.214
					3	medium	W	2.7	6	1.25		4/6	high	W	14.52	10.6	1.21913
					3	medium	W	1.7	5.5	1.02179		4/6	high	W	18.47	11.1	1.35051
					3	medium	W	1.9	5.5	1.142		4/6	high	W	5.56	7.6	1.26658
					3	medium	W	0.9	4.5	0.987654		4/6	high	W	5.11	7.4	1.26103
					3	medium	W	1	4.3	1.25775		4/6	high	W	12.88	10	1.288
					3	medium	W	1.6	5.4	1.01611		4/6	high	W	21.25	12.1	1.19951
					3	medium	W	1	4.4	1.17393		4/6	high	W	8.25	8.9	1.17026
					3	medium	W	2.3	5.8	1.17881		4/6	high	W	16.43	10.4	1.46062
					3	medium	W	1	4.5	1.09739		4/6	high	W	9.43	9.1	1.25138
					3	medium	W	0.5	4	0.78125		4/6	high	W	20.2	12	1.16898
					3	medium	W	1.9	5.5	1.142		4/6	high	W	21.21	12.4	1.11244
					3	medium	W	1.9	5.7	1.02596		4/6	high	W	15.02	10.6	1.26111
					3	medium	W	2.1	5.8	1.0763		4/6	high	W	10.66	9.8	1.13261
					3	medium	W	1	4.5	1.09739		4/6	high	W	15.47	11	1.16228
					3	medium	W	1.9	5.6	1.08191		4/6	high	W	21.38	12.1	1.20685
					3	medium	W	2	5.8	1.02505		4/6	high	W	19.28	11.6	1.23519
					3	medium	W	2.4	5.7	1.29595		4/6	high	W	20.37	11.3	1.41174
					3	medium	W	1.2	4.4	1.40872		4/6	high	W	17.61	11.2	1.25345
					3	medium	W	0.8	4.2	1.0798		4/6	high	W	21.14	11.9	1.25448
					3	medium	W	1.9	5.5	1.142		4/6	high	W	3.96	6.9	1.20545
					3	medium	W	1.6	5.2	1.13792		4/6	high	W	16.75	10.9	1.29341
					3	medium	W	0.6	3.8	1.09345		4/6	high	W	15.83	10.7	1.2922
					3	medium	W	1.2	4.6	1.23284		4/6	high	W	5.1	7.6	1.16179
					3	medium	W	3.1	6.3	1.23977		9/10	high	W	20.08	11	1.50864
					3	medium	W	1.3	4.7	1.25213		9/10	high	W	24.87	12.7	1.21413
					3	medium	W	1.9	5.5	1.142		9/10	high	W
					3	medium	W	0.6	4	0.9375		9/10	high	W
					3	medium	W	3.1	6.4	1.18256		9/10	high	W	14.63	11	1.09917
					3	medium	W	2.1	5.6	1.19579		9/10	high	W	20.18	12	1.16782
					3	medium	W	1.4	5	1.12		9/10	high	W	17.43	11	1.30954
					3	medium	W	2.1	5.8	1.0763		9/10	high	W	18.04	11.4	1.21765
					3	medium	W	2.3	5.9	1.11988		9/10	high	W	9.27	9.4	1.11608
					3	medium	W	1.3	5	1.04		9/10	high	W	9.35	9.4	1.12571
					3	medium	W	2.6	6	1.2037		9/10	high	W	13.8	10.3	1.2629
					3	medium	W	1.5	5.1	1.13079		9/10	high	W	5.9	8	1.15234
					3	medium	W	1.3	5	1.04		9/10	high	W	21.31	12.1	1.20289
					3	medium	W	3.4	6.5	1.23805		9/10	high	W	18.87	11.5	1.24073
					3	medium	W	2.5	6.1	1.10141		9/10	high	W	7.52	8.3	1.31518
					3	medium	W	0.9	4.3	1.13198		9/10	high	W	16.231	10.2	1.52948
					4	medium	W	1.4	4.9	1.18998		9/10	high	W	14.73	10.5	1.27243
					4	medium	W	1.4	4.8	1.26591		9/10	high	W	17.38	11.5	1.14276
					4	medium	W	0.5	3.8	0.911212		9/10	high	W	11.73	10	1.173
					4	medium	W	0.6	4.1	0.870562		9/10	high	W	22.08	12	1.27778
					4	medium	W	1.6	5.2	1.13792		9/10	high	W	15.51	11	1.16529
					4	medium	W	1.3	5	1.04		9/10	high	W	13.047	10	1.3047
					4	medium	W	0.7	4	1.09375		9/10	high	W	20.8	12	1.2037
					4	medium	W	1.2	4.7	1.15581		9/10	high	W	23.26	12.5	1.19091
					4	medium	W	0.6	3.7	1.18453		9/10	high	W	22.71	12	1.31424
					4	medium	W	2.2	5.7	1.18795		9/10	high	W	4.61	7.3	1.18504
					4	medium	W	0.9	4.4	1.05654		9/10	high	W	10.99	9.9	1.13264
					4	medium	W	0.6	3.8	1.09345		9/10	high	W	13.65	10.5	1.17914
					4	medium	W	1	4.6	1.02737		9/10	high	W	8.5	9.5	0.991398
					4	medium	W	1.9	5.6	1.08191		9/10	high	W	19.06	11.5	1.25323
					4	medium	W	2.2	6	1.01852		9/10	high	W	17.29	11	1.29902
					4	medium	W	0.7	4.1	1.01566		9/10	high	W	13.41	10.4	1.19214
					4	medium	W	1.9	5.5	1.142		9/10	high	W	16.07	11.3	1.11373
					4	medium	W	1.5	5	1.2		9/10	high	W	13.5	10	1.35
					4	medium	W	2.5	5.9	1.21726		9/10	high	W	15.22	11	1.1435
					4	medium	W	1.2	4.9	1.01998		9/10	high	W	4.21	7.2	1.12794
					4	medium	W	1.7	5.6	0.968021		9/10	high	W	14.34	10.3	1.31231
					4	medium	W	0.8	4.2	1.0798		2/3	medium	W	11.72	10	1.172
					4	medium	W	2.9	6.6	1.00871		2/3	medium	W	7.33	9.3	0.911287
					4	medium	W	1.4	5	1.12		2/3	medium	W	6.84	8.3	1.19625
					4	medium	W	1.7	5.6	0.968021		2/3	medium	W	1.36	5	1.088
					4	medium	W	1.2	4.7	1.15581		2/3	medium	W	11.48	9.7	1.25784
					4	medium	W	0.8	4.1	1.16075		2/3	medium	W	3	6.5	1.0924
					4	medium	W	1.5	5.1	1.13079		2/3	medium	W	3	6.3	1.19977
					4	medium	W	2	5.4	1.27013		2/3	medium	W	8.33	8.7	1.26499
					4	medium	W	0.9	4.3	1.13198		2/3	medium	W	3.08	6.5	1.12153
					4	medium	W	1.3	4.9	1.10498		2/3	medium	W	6.57	8.1	1.23626
					4	medium	W	1.5	5.2	1.0668		2/3	medium	W	2.46	6	1.13889
					4	medium	W	1.3	5	1.04		2/3	medium	W	7.98	8.8	1.17099
					4	medium	W	1.6	5.2	1.13792		2/3	medium	W	5.66	7.9	1.14798
					4	medium	W	1.8	5.3	1.20905		2/3	medium	W	8.39	9	1.15089
					4	medium	W	1.2	4.7	1.15581		2/3	medium	W	10.13	9.5	1.18151
					4	medium	W	3.4	6.6	1.18263		2/3	medium	W	9.17	9	1.25789
					4	medium	W	3.4	6.7	1.13046		2/3	medium	W	8.1	8.7	1.23006
					4	medium	W	1.1	4.5	1.20713		2/3	medium	W	3.32	6.6	1.1548
					4	medium	W	0.3	3.4	0.763281		2/3	medium	W	7.12	8.5	1.15937
					4	medium	W	1.9	5.4	1.20663		2/3	medium	W	7.83	8.6	1.23102
					4	medium	W	1.7	5.3	1.14188		2/3	medium	W	3.86	7	1.12536
					4	medium	W	3.5	6.7	1.16371		2/3	medium	W	2.08	5.2	1.47929
					4	medium	W	2	5.5	1.2021		2/3	medium	W	2.45	6	1.13426
					4	medium	W	2.6	6	1.2037		2/3	medium	W	2.79	6.2	1.17066
					4	medium	W	1.9	5.4	1.20663		2/3	medium	W	15.02	10.7	1.22608
					4	medium	W	0.9	4.3	1.13198		2/3	medium	W	6.03	7.8	1.27067
					4	medium	W	1.9	5.5	1.142		2/3	medium	W	9.03	9	1.23868
					4	medium	W	1	4.5	1.09739		2/3	medium	W	8.89	9	1.21948
					9	medium	W	2.9	6.3	1.15978		2/3	medium	W	10	9.5	1.16635
					9	medium	W	1.2	5	0.96		2/3	medium	W	2.4	6	1.11111
					9	medium	W	3.2	6.3	1.27976		2/3	medium	W	8.84	8.9	1.25396
					9	medium	W	2.4	5.5	1.44252		2/3	medium	W	4.52	7.2	1.21099
					9	medium	W	4.1	6.5	1.49294		2/3	medium	W	7.76	8.6	1.22002
					9	medium	W	2	5.5	1.2021		2/3	medium	W	7.15	8.7	1.0858
					9	medium	W	1.4	4.5	1.53635		2/3	medium	W	13.52	10.5	1.16791
					9	medium	W	0.4	3.3	1.11306		2/3	medium	W	9.14	9.2	1.17377
					9	medium	W	1.3	4.6	1.33558		2/3	medium	W	8.64	8.7	1.31207
					9	medium	W	2.4	5.2	1.70687		2/3	medium	W	9.29	9	1.27435
					9	medium	W	0.9	4.3	1.13198		2/3	medium	W	12.5	10	1.25
					9	medium	W	3	6.2	1.25877		2/3	medium	W	8.97	8.9	1.2724
					9	medium	W	1.1	4.5	1.20713		2/3	medium	W	5.01	8.6	0.787666
					9	medium	W	1	4.5	1.09739		2/3	medium	W	4.56	7.2	1.22171
					9	medium	W	4.4	7.2	1.17884		2/3	medium	W	2.15	5.7	1.16095
					9	medium	W	3.3	6.1	1.45387		2/3	medium	W	2.87	6.4	1.09482
					9	medium	W	3.2	6.1	1.40981		3/4	medium	W	12.01	10	1.201
					9	medium	W	1.1	4	1.71875		3/4	medium	W	5.47	7.8	1.15267
					9	medium	W	2.3	5.3	1.5449		3/4	medium	W	4.5	7.3	1.15676
					9	medium	W	3.4	6.3	1.35974		3/4	medium	W	5.58	8	1.08984
					9	medium	W	2.6	5.8	1.33257		3/4	medium	W	5.72	7.6	1.30303
					9	medium	W	2.4	6.3	0.95982		3/4	medium	W	8.98	9.1	1.19166
					9	medium	W	0.5	4	0.78125		3/4	medium	W	10.42	9.6	1.17775
					9	medium	W	1.1	4.5	1.20713		3/4	medium	W	6.78	8.3	1.18576
					9	medium	W	1.3	4.7	1.25213		3/4	medium	W	1.94	5.9	0.944595
					9	medium	W	1.7	5.5	1.02179		3/4	medium	W	2.15	5.9	1.04685
					9	medium	W	1.8	5.2	1.28015		3/4	medium	W	2.82	6.2	1.18324
					9	medium	W	3.9	6.5	1.42012		3/4	medium	W	2.49	6	1.15278
					9	medium	W	2	5.1	1.50772		3/4	medium	W	3.98	6.7	1.3233
					9	medium	W	1.6	5	1.28		3/4	medium	W	7.98	8.5	1.29941
					9	medium	W	0.8	4	1.25		3/4	medium	W	5.77	7.8	1.21588
					9	medium	W	0.7	4	1.09375		3/4	medium	W	9.89	9.3	1.22955
					9	medium	W	2.8	5.6	1.59439		3/4	medium	W	4.77	7.5	1.13067
					9	medium	W	2.1	5.3	1.41056		3/4	medium	W	5.41	7.6	1.23241
					2	high	W	2.8	6	1.2963		3/4	medium	W	7.8	8.5	1.2701
					2	high	W	1.7	5.3	1.14188		3/4	medium	W	7.69	8.5	1.25219
					2	high	W	0.7	4.1	1.01566		3/4	medium	W	5.58	7.8	1.17585
					2	high	W	3	6.5	1.0924		3/4	medium	W	1.58	5.5	0.949662
					2	high	W	0.9	4.5	0.987654		3/4	medium	W	4.14	7.1	1.15671
					2	high	W	2.4	5.7	1.29595		3/4	medium	W	2.57	6.1	1.13225
					2	high	W	4	6.7	1.32995		3/4	medium	W	2.64	6.2	1.10772
					2	high	W	3.6	6.6	1.25219		3/4	medium	W	5.77	7.7	1.26387
					2	high	W	3.5	6.6	1.21741		3/4	medium	W	7.55	8.6	1.187
					2	high	W	2	6.5	0.728266		3/4	medium	W	12.6	10.1	1.22294
					2	high	W	5.9	7.7	1.29235		3/4	medium	W	7.02	8.1	1.32094
					2	high	W	2.9	6.3	1.15978		3/4	medium	W	8.8	8.9	1.24828
					2	high	W	7.1	8.4	1.1979		3/4	medium	W	8.87	9.1	1.17706
					2	high	W	3.2	6.5	1.16523		3/4	medium	W	8.34	8.6	1.31121
					2	high	W	6.5	8.3	1.13679		3/4	medium	W	8.79	9	1.20576
					2	high	W	4.1	6.8	1.30394		3/4	medium	W	8.62	9	1.18244
					2	high	W	4.4	7.2	1.17884		3/4	medium	W	12.97	10.5	1.1204
					2	high	W	1.7	5.1	1.28156		3/4	medium	W	6.64	8.4	1.12029
					2	high	W	1.1	4.6	1.13011		3/4	medium	W	8.91	8.9	1.26389
					2	high	W	5.2	7.4	1.28324		3/4	medium	W	1.67	5.2	1.1877
					2	high	W	2.6	6.3	1.0398		3/4	medium	W	3.52	6.8	1.11948
					2	high	W	4.9	7.2	1.3128		3/4	medium	W	3.94	7	1.14869
					2	high	W	4.7	7	1.37026		3/4	medium	W	5.19	7.5	1.23022
					2	high	W	2.1	5.5	1.26221		3/4	medium	W	2.46	6.2	1.03219
					2	high	W	5.9	7.8	1.24328		6/9	medium	W	12.93	10.4	1.14947
					2	high	W	5.6	7.7	1.22664		6/9	medium	W	2.3	6	1.06481
					2	high	W	4.1	6.8	1.30394		6/9	medium	W	12.71	10.5	1.09794
					2	high	W	3.9	6.7	1.2967		6/9	medium	W	1.69	5	1.352
					2	high	W	5.7	7.8	1.20113		6/9	medium	W	2.7	6.1	1.18953
					2	high	W	6.1	7.7	1.33616		6/9	medium	W	2.61	6	1.20833
					2	high	W	3.1	6.4	1.18256		6/9	medium	W	11.02	9.5	1.28532
					2	high	W	5.9	8	1.15234		6/9	medium	W	6.8	8.4	1.14728
					2	high	W	3.1	6.1	1.36575		6/9	medium	W	11.06	9.3	1.37501
					2	high	W	5	7.3	1.28529		6/9	medium	W	10.54	9.4	1.26899
					2	high	W	5.7	7.8	1.20113		6/9	medium	W	3.21	6.5	1.16887
					2	high	W	6.4	8.1	1.20427		6/9	medium	W	5.14	8	1.00391
					2	high	W	1.8	5.1	1.35694		6/9	medium	W	2.98	6.5	1.08512
					2	high	W	1.7	5.3	1.14188		6/9	medium	W	4.82	7.5	1.14252
					2	high	W	5.1	7.5	1.20889		6/9	medium	W	7.26	8.9	1.02983
					2	high	W	6.5	8	1.26953		6/9	medium	W	4.3	7.2	1.15205
					2	high	W	1.6	5	1.28		6/9	medium	W	6.79	8.5	1.10564
					2	high	W	4.5	7.2	1.20563		6/9	medium	W	8.24	9	1.13032
					2	high	W	6.4	8	1.25		6/9	medium	W	10.22	9.5	1.19201
					2	high	W	3.3	6.5	1.20164		6/9	medium	W	4.46	7.5	1.05719
					2	high	W	5.2	7.6	1.18458		6/9	medium	W	5.36	8	1.04688
					2	high	W	2.2	5.4	1.39714		6/9	medium	W	1.57	5.5	0.943651
					2	high	W	3.3	6.5	1.20164		6/9	medium	W	12.28	10	1.228
					2	high	W	3.4	6.5	1.23805		6/9	medium	W	13.5	10.4	1.20015
					2	high	W	3.1	6.2	1.30073		6/9	medium	W	6.2	8.5	1.00957
					6	high	W	4.6	6.2	1.93011		6/9	medium	W	6.95	8.6	1.09267
					6	high	W	6.5	7.9	1.31835
					6	high	W	5.7	7.4	1.40663
					6	high	W	5.5	7.5	1.3037
					6	high	W	5.9	7.4	1.45598
					6	high	W	6	7.5	1.42222
					6	high	W	5.6	7.4	1.38195
					6	high	W	6	7.2	1.60751
					6	high	W	7.2	7.5	1.70667
					6	high	W	4.9	7.2	1.3128
					6	high	W	3.5	6	1.62037
					6	high	W	3.6	5.9	1.75286
					6	high	W	2	5.1	1.50772
					6	high	W	1	4	1.5625
					6	high	W	5.4	7.4	1.3326
					6	high	W	5.8	7	1.69096
					6	high	W	6.1	7.4	1.50534
					6	high	W	6.4	7.4	1.57937
					6	high	W	7.5	8	1.46484
					6	high	W	6.5	7.5	1.54074
					6	high	W	5	6	2.31481
					6	high	W	6.1	7.1	1.70433
					6	high	W	4.9	7.2	1.3128
					6	high	W	3.3	6.3	1.31975
					6	high	W	5.6	7.3	1.43953
					6	high	W	1	4	1.5625
					6	high	W	1.8	5.2	1.28015
					6	high	W	4.8	7.2	1.28601
					6	high	W	8	8.1	1.50534
					6	high	W	4.6	6.4	1.75476
					6	high	W	6.8	8	1.32812
					6	high	W	7.8	8	1.52344
					6	high	W	4.8	6.5	1.74784
					6	high	W	4	6.5	1.45653
					6	high	W	2.6	4.7	2.50426
					6	high	W	2.2	5.3	1.47773
					6	high	W	2	5.2	1.42239
					6	high	W	3.7	6.2	1.55248
					6	high	W	5.1	7.1	1.42494
					6	high	W	6.1	7.4	1.50534
					6	high	W	4.9	7	1.42857
					6	high	W	5.6	7.2	1.50034
					6	high	W	2.8	5.5	1.68295
					6	high	W	3.9	6	1.80556
					6	high	W	8.6	8.6	1.35208
					6	high	W	3.2	6.1	1.40981
					6	high	W	4.8	7	1.39942
					6	high	W	1.9	5.2	1.35127
					6	high	W	2.2	6	1.01852
					6	high	W	1.7	5.4	1.07961
					6	high	W	1.3	4.4	1.52611
					6	high	W	1.7	4.6	1.74653
					10	high	W	1.5	5	1.2
					10	high	W	2	5.9	0.973809
					10	high	W	0.6	3.7	1.18453
					10	high	W	3.2	6.4	1.2207
					10	high	W		6.4
					10	high	W	1.6	5.4	1.01611
					10	high	W	0.8	4.1	1.16075
					10	high	W	1.9	5.4	1.20663
					10	high	W	1.1	4.5	1.20713
					10	high	W	2.5	5.7	1.34994
					10	high	W	4	6.7	1.32995
					10	high	W	0.7	4.1	1.01566
					10	high	W	2.3	5.5	1.38242
					10	high	W	1.5	4.9	1.27498
					10	high	W	1.6	5.1	1.20617
					10	high	W	3.7	6.5	1.34729
					10	high	W	2.7	6	1.25
					10	high	W	4	6.8	1.27214
					10	high	W	7.1	8	1.38672
					10	high	W	5.4	7.5	1.28
					10	high	W	1.3	4.7	1.25213
					10	high	W	4.4	7	1.2828
					10	high	W	4	6.8	1.27214
					10	high	W	0.8	4	1.25
					10	high	W	8.3	8.3	1.45159
					10	high	W	2.1	5.8	1.0763
					10	high	W	1.1	4	1.71875
					10	high	W	2	5.5	1.2021
					10	high	W	4.5	6.9	1.36983
					10	high	W	2.9	6.4	1.10626
					10	high	W	5.6	7.6	1.2757
					10	high	W	5.4	7.3	1.38811
					10	high	W	3.1	6	1.43519
					10	high	W	1.6	5.1	1.20617
					10	high	W	5.5	7.5	1.3037
					10	high	W	5.5	7.5	1.3037
					10	high	W	2.9	5.5	1.74305
					10	high	W	5.2	7	1.51603
					10	high	W	7	8	1.36719
					10	high	W	3.1	6.1	1.36575
					10	high	W	3.7	6.5	1.34729
					10	high	W	6.5	7.5	1.54074
					10	high	W	3.6	6.3	1.43973
					10	high	W	4	7	1.16618
					10	high	W	3.4	6.5	1.23805
					10	high	W	3.6	7	1.04956
					10	high	W	3.8	6.3	1.51971
					10	high	W	1.8	4.5	1.97531
					10	high	W	4.8	7.1	1.34112
					10	high	W	7.5	7.6	1.70852
					10	high	W	4.3	7	1.25364
					10	high	W	1.3	5.3	0.873204
					10	high	W	2.2	6	1.01852
					814 C	Hatchery	H3-C	32	13.5	1.30061
					814 C	Hatchery	H3-C	63.3	17.6	1.16109
					814 C	Hatchery	H3-C	37.3	14.8	1.1506
					814 C	Hatchery	H3-C	38.9	14.8	1.19995
					814 C	Hatchery	H3-C	37.1	15.1	1.07756
					814 C	Hatchery	H3-C	53.3
					814 C	Hatchery	H3-C	58.5	17.1	1.16995
					814 C	Hatchery	H3-C	51.6
					814 C	Hatchery	H3-C	56.4	17.8	1.00004
					814 C	Hatchery	H3-C	45.1	16.3	1.04139
					814 C	Hatchery	H3-C	53.2	17.8	0.943304
					814 C	Hatchery	H3-C	62.2	17.8	1.10289
					814 C	Hatchery	H3-C	35.9	14.8	1.10741
					814 C	Hatchery	H3-C	63.8	17.5	1.19044
					814 C	Hatchery	H3-C	60.7	17.7	1.09463
					814 C	Hatchery	H3-C	58.5	17.5	1.09155
					814 C	Hatchery	H3-C	47.5	16	1.15967
					814 C	Hatchery	H3-C	52.6	17	1.07063
					814 C	Hatchery	H3-C	42.4	14.8	1.30792
					814 C	Hatchery	H3-C	36.9	14	1.34475
					814 C	Hatchery	H3-C	54	17	1.09912
					814 C	Hatchery	H3-C	40.4	15.4	1.10616
					814 C	Hatchery	H3-C	38.6	14	1.40671
					814 C	Hatchery	H3-C	41.1	15	1.21778
					814 C	Hatchery	H3-C	51.8	16.7	1.11219
					814 C	Hatchery	H3-C	42.3	15	1.25333
					814 C	Hatchery	H3-C	39.5	13.2	1.71742
					814 C	Hatchery	H3-C	58.3	17.5	1.08781
					814 C	Hatchery	H3-C	42.6	15.6	1.12211
					814 C	Hatchery	H3-C	46.7	16	1.14014
					814 C	Hatchery	H3-C	51.6	14.5	1.69257
					814 C	Hatchery	H3-C	74	18	1.26886
					814 C	Hatchery	H3-C	67.5	17.5	1.25948
					814 B	Hatchery	H3-C	35.5	14.3	1.214
					814 B	Hatchery	H3-C	45	16.1	1.07829
					814 B	Hatchery	H3-C	54.5	16.3	1.25844
					814 B	Hatchery	H3-C	54.3	17.3	1.04872
					814 B	Hatchery	H3-C	19.5	11.2	1.38797
					814 B	Hatchery	H3-C	57.3	17.8	1.016
					814 B	Hatchery	H3-C	54.4	16.8	1.14728
					814 B	Hatchery	H3-C	55.5	17.4	1.05353
					814 B	Hatchery	H3-C	32.7	14.5	1.07261
					814 B	Hatchery	H3-C	50.9	16.5	1.13309
					814 B	Hatchery	H3-C	15.7	15.6	0.413548
					814 B	Hatchery	H3-C	26.3	11.6	1.68493
					814 B	Hatchery	H3-C	58.4	17.8	1.03551
					814 B	Hatchery	H3-C	54.6	16.8	1.1515
					814 B	Hatchery	H3-C	48.3	15.6	1.27225
					814 B	Hatchery	H3-C	29.5	13.2	1.28263
					814 B	Hatchery	H3-C	61.8	18	1.05967
					814 B	Hatchery	H3-C	33.2	14.3	1.13535
					814 B	Hatchery	H3-C	71.8	18.4	1.15258
					814 B	Hatchery	H3-C	43.7	16.1	1.04714
					814 B	Hatchery	H3-C	56.7	17.3	1.09508
					814 B	Hatchery	H3-C	62.6	17.5	1.16805
					814 B	Hatchery	H3-C	46.5	15.6	1.22484
					814 B	Hatchery	H3-C	53.4	17	1.08691
					814 B	Hatchery	H3-C	44.9	16.5	0.999527
					814 B	Hatchery	H3-C	51.8	16.9	1.07317
					814 B	Hatchery	H3-C	30.7	11.3	2.12766
					814 B	Hatchery	H3-C	40.2	15.2	1.14471
					814 B	Hatchery	H3-C	50	15.7	1.29203
					814 B	Hatchery	H3-C	52.2	16	1.27441
					814 B	Hatchery	H3-C	54.2	16.7	1.16372
					814 B	Hatchery	H3-C	48.8	16.3	1.12683
					814 B	Hatchery	H3-C	37.4	15.2	1.06498
					814 A	Hatchery	H3-C	41.6	15.7	1.07497
					814 A	Hatchery	H3-C	61	17.6	1.1189
					814 A	Hatchery	H3-C	48.5	16	1.18408
					814 A	Hatchery	H3-C	24.7	12.6	1.23477
					814 A	Hatchery	H3-C	37.9	15.2	1.07922
					814 A	Hatchery	H3-C	46.6	16	1.1377
					814 A	Hatchery	H3-C	55.7	17	1.13373
					814 A	Hatchery	H3-C	39.4	14.6	1.26601
					814 A	Hatchery	H3-C	46.4	16.1	1.11184
					814 A	Hatchery	H3-C	46.9	15.6	1.23538
					814 A	Hatchery	H3-C	48.6	16	1.18652
					814 A	Hatchery	H3-C	66.6	18.3	1.08673
					814 A	Hatchery	H3-C	57.6	17	1.1724
					814 A	Hatchery	H3-C	55.1	16	1.34521
					814 A	Hatchery	H3-C	40.3	15.1	1.17051
					814 A	Hatchery	H3-C	62.4	17	1.2701
					814 A	Hatchery	H3-C	44.9	16.5	0.999527
					814 A	Hatchery	H3-C	47.3	18.8	0.711849
					814 A	Hatchery	H3-C	32.4	14.1	1.15581
					814 A	Hatchery	H3-C	42.5	15	1.25926
					814 A	Hatchery	H3-C	43.7	15.6	1.15109
					814 A	Hatchery	H3-C	42.1	15.6	1.10894
					814 A	Hatchery	H3-C	55.8	16.5	1.24217
					814 A	Hatchery	H3-C	53	17	1.07877
					814 A	Hatchery	H3-C	31.3	14.1	1.11657
					814 A	Hatchery	H3-C	36	15	1.06667
					814 A	Hatchery	H3-C	39.8	13.2	1.73046
					814 A	Hatchery	H3-C	52.5	17	1.06859
					814 A	Hatchery	H3-C	54.8	17	1.11541
					814 A	Hatchery	H3-C	42.5	16.1	1.01838
					814 A	Hatchery	H3-C	15.4	11.1	1.12603
					814 A	Hatchery	H3-C	21.1	12	1.22106
					814 A	Hatchery	H3-C	75.2	14.6	2.41635
					814 A	Hatchery	H3-C	47.2	16.9	0.977872
					814 A	Hatchery	H3-C	16.6	11	1.24718
					814 A	Hatchery	H3-C	29.1	13.8	1.10728
					814 A	Hatchery	H3-C	59.5	17	1.21107
					814 A	Hatchery	H3-C	25.7	12.8	1.22547
					814 C	Hatchery	MT	39.9	14.8	1.2308
					814 C	Hatchery	MT	33.8	13.4	1.40476
					814 C	Hatchery	MT	21.3	11.5	1.40051
					814 C	Hatchery	MT	27.3	12.8	1.30177
					814 C	Hatchery	MT	20.6	11	1.54771
					814 C	Hatchery	MT	46.3	15.5	1.24333
					814 C	Hatchery	MT	34.3	14	1.25
					814 C	Hatchery	MT	32.6	13.3	1.38568
					814 C	Hatchery	MT	48.7	16.3	1.12452
					814 C	Hatchery	MT	31.2	13.5	1.2681
					814 C	Hatchery	MT	25.7	12.4	1.34793
					814 C	Hatchery	MT	44.7	15	1.32444
					814 C	Hatchery	MT	32	12.6	1.5997
					814 C	Hatchery	MT	47.5	15.1	1.37963
					814 C	Hatchery	MT	31.8	13.3	1.35167
					814 C	Hatchery	MT	29.6	13.1	1.31667
					814 C	Hatchery	MT	20.2	11.3	1.39996
					814 C	Hatchery	MT	23.1	11.8	1.40594
					814 C	Hatchery	MT	32.5	13.5	1.32094
					814 C	Hatchery	MT	28.3	12.8	1.34945
					814 C	Hatchery	MT	22.4	12	1.2963
					814 C	Hatchery	MT	40.5	15.4	1.1089
					814 C	Hatchery	MT	33.7	14	1.22813
					814 C	Hatchery	MT	45	14.7	1.41664
					814 C	Hatchery	MT	21.4	11.5	1.40708
					814 C	Hatchery	MT	31.9	14.8	0.984024
					814 C	Hatchery	MT	44	14.8	1.35727
					814 C	Hatchery	MT	32.2	13.1	1.43233
					814 C	Hatchery	MT	41.2	14.8	1.2709
					814 C	Hatchery	MT	47.2	15.5	1.2675
					814 C	Hatchery	MT	26.2	12.2	1.44285
					814 C	Hatchery	MT	33.5	13.6	1.33177
					814 C	Hatchery	MT	40.7	14.3	1.39183
					814 C	Hatchery	MT	32.5	13.1	1.44567
					814 C	Hatchery	MT	30.9	12.9	1.43943
					814 C	Hatchery	MT	37	14	1.3484
					814 C	Hatchery	MT	15.1	10.3	1.38186
					814 C	Hatchery	MT	39.5	14	1.4395
					814 C	Hatchery	MT	29.8	13	1.3564
					814 C	Hatchery	MT	30	13.1	1.33447
					814 C	Hatchery	MT	36	13.8	1.36983
					814 C	Hatchery	MT	32.5	13.6	1.29201
					814 C	Hatchery	MT	43.4	15.3	1.21176
					814 C	Hatchery	MT	28.9	13.3	1.22841
					814 C	Hatchery	MT	46.7	14.9	1.41175
					814 C	Hatchery	MT	51.1	15	1.51407
					814 C	Hatchery	MT	36.3	14.5	1.1907
					814 B	Hatchery	MT	34.8	14.1	1.24143
					814 B	Hatchery	MT	36.9	14.6	1.18568
					814 B	Hatchery	MT	18.9	11.3	1.30986
					814 B	Hatchery	MT	43.2	15.4	1.18283
					814 B	Hatchery	MT	29.3	13.3	1.24541
					814 B	Hatchery	MT	37.1	14.3	1.26872
					814 B	Hatchery	MT	14.5	10.3	1.32696
					814 B	Hatchery	MT	34.8	14.3	1.19007
					814 B	Hatchery	MT	50.2	15	1.48741
					814 B	Hatchery	MT	27.9	13.1	1.24105
					814 B	Hatchery	MT	30.9	13.2	1.3435
					814 B	Hatchery	MT	17.5	11	1.3148
					814 B	Hatchery	MT	41	14.7	1.29072
					814 B	Hatchery	MT	27.3	12.8	1.30177
					814 B	Hatchery	MT	48.8	16.5	1.08635
					814 B	Hatchery	MT	39.4	14.5	1.29239
					814 B	Hatchery	MT	14.5	10.1	1.40736
					814 B	Hatchery	MT	47.6	15.6	1.25381
					814 B	Hatchery	MT	47	15	1.39259
					814 B	Hatchery	MT	52.3	16	1.27686
					814 B	Hatchery	MT	34.6	13.6	1.3755
					814 B	Hatchery	MT	43.8	14.6	1.40739
					814 B	Hatchery	MT	23.8	12.4	1.24828
					814 B	Hatchery	MT	14	10	1.4
					814 B	Hatchery	MT	32.9	14	1.19898
					814 B	Hatchery	MT	35.5	14.5	1.16446
					814 B	Hatchery	MT	33.9	13.8	1.28992
					814 B	Hatchery	MT	42.5	15.6	1.11948
					814 B	Hatchery	MT	28.1	12.5	1.43872
					814 B	Hatchery	MT	13.6	9.8	1.44498
					814 B	Hatchery	MT	32.1	13.5	1.30468
					814 B	Hatchery	MT	33.7	13.6	1.33972
					814 B	Hatchery	MT	34.3	14.6	1.10214
					814 B	Hatchery	MT	33.6	13.7	1.30671
					814 A	Hatchery	MT	44.3	14.7	1.39461
					814 A	Hatchery	MT	43.1	15.6	1.13528
					814 A	Hatchery	MT	46.5	15.5	1.2487
					814 A	Hatchery	MT	59.5	16.2	1.3995
					814 A	Hatchery	MT	49.8	16.4	1.12901
					814 A	Hatchery	MT	36.3	15.2	1.03366
					814 A	Hatchery	MT	24	12.5	1.2288
					814 A	Hatchery	MT	46.9	15.6	1.23538
					814 A	Hatchery	MT	42.2	15.3	1.17825
					814 A	Hatchery	MT	17.5	8.9	2.48238
					814 A	Hatchery	MT	26.8	12.9	1.24843
					814 A	Hatchery	MT	32.8	13.6	1.30394
					814 A	Hatchery	MT	36.8	14.7	1.1585
					814 A	Hatchery	MT	51.1	16.7	1.09716
					814 A	Hatchery	MT	42.1	15.3	1.17546
					814 A	Hatchery	MT	51.6	16.5	1.14868
					814 A	Hatchery	MT	26.1	12.3	1.40257
					814 A	Hatchery	MT	31.9	13.2	1.38698
					814 A	Hatchery	MT	34.2	14	1.24636
					814 A	Hatchery	MT	37.4	14.3	1.27898
					814 A	Hatchery	MT	18.5	11.3	1.28214
					814 A	Hatchery	MT	37.2	15	1.10222
					814 A	Hatchery	MT	41.3	14.7	1.30016
					814 A	Hatchery	MT	34.2	14	1.24636
					814 A	Hatchery	MT	33.9	12.4	1.77801
					814 A	Hatchery	MT	40.9	15.3	1.14196
					814 A	Hatchery	MT	27.2	13.1	1.20992
					814 A	Hatchery	MT	30	13	1.3655
					814 A	Hatchery	MT	55.1	16	1.34521
					814 A	Hatchery	MT	9.4	8.9	1.33339
					814 A	Hatchery	MT	30.1	14	1.09694
					814 A	Hatchery	MT	15	10.6	1.25943
					814 A	Hatchery	MT	38.5	15	1.14074
					814 A	Hatchery	MT	47.2	16	1.15234
					814 A	Hatchery	MT	40.6	14.4	1.35969
					814 A	Hatchery	MT	16.1	10.7	1.31424
					814 C	Hatchery	W	6.9	8.3	1.20674
					814 C	Hatchery	W	6.9	8.4	1.16416
					814 C	Hatchery	W	7	8	1.36719
					814 C	Hatchery	W	8.1	8.6	1.27347
					814 C	Hatchery	W	6.8	8.4	1.14728
					814 C	Hatchery	W	4.7	7.6	1.07067
					814 C	Hatchery	W	4.6	7.4	1.13517
					814 C	Hatchery	W	6.4	8.1	1.20427
					814 C	Hatchery	W	3.2	6.5	1.16523
					814 C	Hatchery	W	5.1	7.6	1.16179
					814 C	Hatchery	W	6.1	8	1.19141
					814 C	Hatchery	W	3.9	7	1.13703
					814 C	Hatchery	W	6.1	7.8	1.28542
					814 C	Hatchery	W	8.3	9	1.13855
					814 C	Hatchery	W	5.7	7.7	1.24854
					814 C	Hatchery	W	6.7	7.9	1.35892
					814 C	Hatchery	W	4.8	7.4	1.18453
					814 C	Hatchery	W	7.3	8.5	1.18868
					814 C	Hatchery	W	6.6	8	1.28906
					814 C	Hatchery	W	4	7.1	1.1176
					814 C	Hatchery	W	8	8.5	1.30267
					814 C	Hatchery	W	6.9	8.3	1.20674
					814 C	Hatchery	W	5.8	7.8	1.22221
					814 C	Hatchery	W	4.9	7.5	1.16148
					814 C	Hatchery	W	5.2	7.6	1.18458
					814 C	Hatchery	W	6.4	8.3	1.1193
					814 C	Hatchery	W	6.3	8.4	1.06293
					814 C	Hatchery	W	5.1	7.5	1.20889
					814 C	Hatchery	W	4.7	7.4	1.15985
					814 C	Hatchery	W	6.2	8.5	1.00957
					814 C	Hatchery	W	6.9	8	1.34766
					814 C	Hatchery	W	4.8	7.8	1.01148
					814 C	Hatchery	W	11.4	9.8	1.21123
					814 C	Hatchery	W	6	8	1.17188
					814 C	Hatchery	W	3.3	6.6	1.14784
					814 C	Hatchery	W	5.1	7.5	1.20889
					814 C	Hatchery	W	5.1	7.6	1.16179
					814 C	Hatchery	W	6.2	8.1	1.16664
					814 C	Hatchery	W	6.8	8.3	1.18925
					814 C	Hatchery	W	5	7.6	1.13901
					814 C	Hatchery	W	6.9	8.6	1.08481
					814 C	Hatchery	W	3.5	6.8	1.11312
					814 C	Hatchery	W	6.7	8.4	1.13041
					814 C	Hatchery	W	2.9	6.3	1.15978
					814 C	Hatchery	W	7.8	8.5	1.2701
					814 C	Hatchery	W	7	8.4	1.18103
					814 C	Hatchery	W	7.8	8.7	1.1845
					814 C	Hatchery	W	6.5	8.3	1.13679
					814 C	Hatchery	W	6.5	8	1.26953
					814 B	Hatchery	W	7	8.2	1.26957
					814 B	Hatchery	W	6.5	8.1	1.22309
					814 B	Hatchery	W	6.7	8.2	1.21516
					814 B	Hatchery	W	6.2	8.1	1.16664
					814 B	Hatchery	W	5.4	7.8	1.13792
					814 B	Hatchery	W	4.3	7.2	1.15205
					814 B	Hatchery	W	5.2	7.1	1.45288
					814 B	Hatchery	W	5.4	7.7	1.18283
					814 B	Hatchery	W	6	8.1	1.12901
					814 B	Hatchery	W	8.6	9	1.1797
					814 B	Hatchery	W	7.2	8.3	1.25921
					814 B	Hatchery	W	5.9	7.7	1.29235
					814 B	Hatchery	W	8.5	8.7	1.29081
					814 B	Hatchery	W	6.2	8.1	1.16664
					814 B	Hatchery	W	6.3	8.5	1.02585
					814 B	Hatchery	W	7.7	8.5	1.25382
					814 B	Hatchery	W	4.1	7.2	1.09847
					814 B	Hatchery	W	5.4	7.9	1.09525
					814 B	Hatchery	W	5.2	7.9	1.05468
					814 B	Hatchery	W	3.5	6.5	1.27447
					814 B	Hatchery	W	6.9	8.4	1.16416
					814 B	Hatchery	W	2.8	6.5	1.01957
					814 B	Hatchery	W	7.1	8.6	1.11625
					814 B	Hatchery	W	4	7.3	1.02823
					814 B	Hatchery	W	5.1	7.4	1.25856
					814 B	Hatchery	W	6.2	7.9	1.25751
					814 B	Hatchery	W	5.8	7.5	1.37481
					814 B	Hatchery	W	6.5	8	1.26953
					814 B	Hatchery	W	5.1	7.8	1.0747
					814 B	Hatchery	W	8.1	8.8	1.1886
					814 B	Hatchery	W	5.2	7.5	1.23259
					814 B	Hatchery	W	7.2	8.5	1.1724
					814 B	Hatchery	W	5.4	8	1.05469
					814 B	Hatchery	W	9	8.6	1.41497
					814 B	Hatchery	W	5.9	7.9	1.19666
					814 B	Hatchery	W	6.8	8.5	1.10727
					814 B	Hatchery	W	6.3	8.1	1.18546
					814 B	Hatchery	W	8.8	9.2	1.13011
					814 B	Hatchery	W	18	11.4	1.21495
					814 B	Hatchery	W	5.3	7.5	1.2563
					814 B	Hatchery	W	6.4	8.4	1.0798
					814 B	Hatchery	W	6.3	8.3	1.10181
					814 B	Hatchery	W	37.1	13.9	1.38143
					814 B	Hatchery	W	8.2	8.5	1.33523
					814 B	Hatchery	W	25	12.7	1.22047
					814 B	Hatchery	W	8.4	8.6	1.32064
					814 B	Hatchery	W	4.9	7.5	1.16148
					814 B	Hatchery	W	4.8	7.3	1.23388
					814 A	Hatchery	W	6.8	8.5	1.10727
					814 A	Hatchery	W	4.5	7.3	1.15676
					814 A	Hatchery	W	5.3	7.8	1.11684
					814 A	Hatchery	W	4.5	7.6	1.02511
					814 A	Hatchery	W	6.9	8.6	1.08481
					814 A	Hatchery	W	4.6	7.8	0.969335
					814 A	Hatchery	W	4.7	7.6	1.07067
					814 A	Hatchery	W	4.4	7.7	0.963786
					814 A	Hatchery	W	4.3	7.1	1.20142
					814 A	Hatchery	W	5.6	7.9	1.13581
					814 A	Hatchery	W	4.9	7.6	1.11623
					814 A	Hatchery	W	5.6	7.7	1.22664
					814 A	Hatchery	W	6.4	8.5	1.04213
					814 A	Hatchery	W	3.8	7.1	1.06172
					814 A	Hatchery	W	4	7	1.16618
					814 A	Hatchery	W	7.1	9	0.973937
					814 A	Hatchery	W	4.5	7.7	0.98569
					814 A	Hatchery	W	7.8	8.9	1.10643
					814 A	Hatchery	W	4.3	7.8	0.906118
					814 A	Hatchery	W	4.1	7	1.19534
					814 A	Hatchery	W	7.4	9	1.01509
					814 A	Hatchery	W	7.4	8.7	1.12376
					814 A	Hatchery	W	3.9	7.4	0.962431
					814 A	Hatchery	W	2.7	6.3	1.0798
					814 A	Hatchery	W	5.6	8	1.09375
					814 A	Hatchery	W	3.7	7.1	1.03378
					814 A	Hatchery	W	4.2	7	1.22449
					814 A	Hatchery	W	6.9	8.5	1.12355
					814 A	Hatchery	W	5.5	8	1.07422
					814 A	Hatchery	W	6.3	8.1	1.18546
					814 A	Hatchery	W	6.7	8.5	1.09098
					814 A	Hatchery	W	3.6	3.5
					814 A	Hatchery	W	9.5	9.5	1.10803
					814 A	Hatchery	W	7	9	0.960219
					814 A	Hatchery	W	4.8	7.8	1.01148
					814 A	Hatchery	W	9.1	9.6	1.02856
					814 A	Hatchery	W	7	8.5	1.13983
					814 A	Hatchery	W	8.2	6.4
					814 A	Hatchery	W	5.9	8.3	1.03185
					814 A	Hatchery	W	4.1	7.3	1.05394
					814 A	Hatchery	W	7.9	8.9	1.12062
					814 A	Hatchery	W	8.3	9	1.13855
					814 A	Hatchery	W	4.9	7.5	1.16148
					814 A	Hatchery	W	5.7	8.2	1.03379
					814 A	Hatchery	W	5.8	8.3	1.01436
					814 A	Hatchery	W	4.8	7.9	0.973554
					814 A	Hatchery	W	4.2	7.4	1.03646
					814 B	Hatchery	?	39.9	15.4	1.09247
					814 B	Hatchery	?	53.4	16.4	1.21063
					814 B	Hatchery	?	33.3	13.9	1.23994
					814 B	Hatchery	?	54.7	16.7	1.17446
					814 B	Hatchery	?	51.6	16.5	1.14868

## Sheet: Exp2
April 16	initial size			June 13	8 weeks
Genotype	mass (g)	length (cm)		Stream	Predator	Genotype	Weight (g)	Length (cm)
H3-B	0.2	3.1		5	yes	H3-B	0.3	3.6
H3-B	0.32	3.4		5	yes	H3-B	0.6	4.1
H3-B	0.33	3.4		5	yes	H3-B	0.5	3.7
H3-B	0.24	3.2		5	yes	H3-B	0.5	4
H3-B	0.3	3.2		5	yes	H3-B	0.6	4.1
H3-B	0.38	3.4		5	yes	H3-B	0.3	3.5
H3-B	0.3	3.1		5	yes	H3-B	0.3	3.5
H3-B	0.38	3.5		5	yes	H3-B	0.4	3.7
H3-B	0.52	3.7		5	yes	H3-B	0.6	4.1
H3-B	0.23	3.2		7	yes	H3-B	0.3	3.2
H3-B	0.32	3.3		7	yes	H3-B	0.6	4
H3-B	0.25	3.1		7	yes	H3-B	0.5	3.7
H3-B	0.47	3.8		7	yes	H3-B	0.5	3.8
H3-B	0.25	3.1		7	yes	H3-B	0.4	3.8
H3-B	0.29	3.1		7	yes	H3-B	0.4	3.6
H3-B	0.4	3.4		7	yes	H3-B	0.2	3.1
H3-B	0.33	3.2		7	yes	H3-B	0.5	3.8
H3-B	0.23	3.4		7	yes	H3-B	0.6	4
H3-B	0.23	3.1		10	yes	H3-B	0.3	3.5
H3-B	0.22	3.1		10	yes	H3-B	0.4	3.6
H3-B	0.22	3		10	yes	H3-B	0.2	3.3
H3-B	0.25	3.1		10	yes	H3-B	0.8	4.4
H3-B	0.26	3.1		10	yes	H3-B	0.5	3.8
H3-B	0.29	3.1		10	yes	H3-B	0.6	4.1
H3-B	0.4	3.5		10	yes	H3-B	0.5	3.8
H3-B	0.37	3.4		10	yes	H3-B	0.3	3.3
H3-B	0.26	3.2		11	no	H3-B	0.3	3.2
H3-B	0.2	3		11	no	H3-B	0.7	4.3
H3-B	0.2	3		11	no	H3-B	0.3	3.2
H3-B	0.32	3.2		11	no	H3-B	0.6	4.2
H3-B	0.27	3		11	no	H3-B	0.4	3.7
H3-B	0.46	3.5		11	no	H3-B	0.3	3.4
H3-B	0.39	3.3		11	no	H3-B	0.4	3.6
H3-B	0.38	3.5		11	no	H3-B	0.4	3.7
H3-B	0.42	3.5		11	no	H3-B	0.3	3.3
H3-B	0.33	3.3		11	no	H3-B	0.4	3.7
H3-B	0.2	3.2		11	no	H3-B	0.2	3
H3-B	0.39	3.5		11	no	H3-B	0.3	3.7
H3-B	0.18	3.1		11	no	H3-B	0.3	3.3
H3-B	0.34	3.3		11	no	H3-B	0.7	4.1
H3-B	0.5	3.8		11	no	H3-B	0.2	3.3
H3-B	0.33	3.2		11	no	H3-B	0.2	3.2
H3-B	0.3	3.3		11	no	H3-B	0.4	3.7
H3-B	0.47	3.8		11	no	H3-B	0.5	3.7
H3-B	0.36	3.5		11	no	H3-B	0.4	3.6
H3-B	0.31	3.5		11	no	H3-B	0.4	3.7
H3-B	0.34	3.4		11	no	H3-B	0.3	3.2
H3-B	0.16	3		11	no	H3-B	0.3	3.1
W	0.53	3.8		11	no	H3-B	0.5	4
W	0.21	3.3		11	no	H3-B	0.4	3.9
W	0.34	3.4		11	no	H3-B	0.3	3.2
W	0.42	3.6		11	no	H3-B	0.2	3.2
W	0.3	3.4		11	no	H3-B	0.2	3.2
W	0.44	3.5		11	no	H3-B	0.3	3.3
W	0.28	3		11	no	H3-B	0.4	3.7
W	0.24	3.2		11	no	H3-B	0.2	3.1
W	0.3	3.2		11	no	H3-B	0.3	3.4
W	0.21	3.1		11	no	H3-B	0.3	3.1
W	0.43	3.54		11	no	H3-B	0.2	3
W	0.27	3.2		11	no	H3-B	0.4	3.5
W	0.25	3.1		11	no	H3-B	0.2	2.8
W	0.21	3.1		11	no	H3-B	0.2	3.2
W	0.25	3.2		11	no	H3-B	0.2	3.1
W	0.32	3.5		11	no	H3-B	0.3	3.3
W	0.37	3.5		11	no	H3-B	0.2	3.3
W	0.24	3.2		11	no	H3-B	0.2	3
W	0.4	3.4		12	no	H3-B	0.4	3.6
W	0.33	3.4		12	no	H3-B	0.3	3.4
W	0.31	3.3		12	no	H3-B	0.6	4
W	0.3	3.3		12	no	H3-B	0.4	3.5
W	0.3	3.3		12	no	H3-B	1	4.5
W	0.26	3.1		12	no	H3-B	0.4	3.5
W	0.48	3.8		12	no	H3-B	0.4	3.6
W	0.26	3.2		12	no	H3-B	0.2	3
W	0.23	3.4		12	no	H3-B	0.4	3.4
W	0.39	3.5		12	no	H3-B	0.3	3.4
W	0.3	3.4		12	no	H3-B	0.3	3.6
W	0.21	3.2		12	no	H3-B	0.4	3.4
W	0.18	3		12	no	H3-B	0.5	3.9
W	0.37	3.3		12	no	H3-B	0.2	3.4
W	0.44	3.5		12	no	H3-B	0.2	3
W	0.26	3		12	no	H3-B	0.4	3.5
W	0.53	4		12	no	H3-B	0.6	4
W	0.18	3		12	no	H3-B	0.2	3.1
W	0.26	3.1		12	no	H3-B	0.2	2.9
W	0.21	3		12	no	H3-B	0.3	3.4
W	0.18	3		12	no	H3-B	0.4	3.4
W	0.43	3.5		12	no	H3-B	0.2	3.1
W	0.22	3.3		12	no	H3-B	0.3	3.1
W	0.29	3.2		12	no	H3-B	0.2	3
W	0.32	3.4		12	no	H3-B	0.2	3.1
W	0.2	3		12	no	H3-B	0.8	4.4
W	0.25	3.1		12	no	H3-B	0.3	3.1
W	0.42	3.5		12	no	H3-B	0.3	3.1
W	0.19	3.1		12	no	H3-B	0.2	2.9
W	0.2	3.2		12	no	H3-B	0.3	3.4
MT	0.25	3.1		12	no	H3-B	0.2	2.9
MT	0.16	2.9		12	no	H3-B	0.2	3.1
MT	0.7	4		12	no	H3-B	0.3	3.4
MT	0.77	3.9		12	no	H3-B	0.3	3.5
MT	0.66	4.1		12	no	H3-B	0.4	3.3
MT	0.33	3.1		12	no	H3-B	0.2	3
MT	0.38	3.5		12	no	H3-B	0.4	3.4
MT	0.22	3.2		12	no	H3-B	0.5	3.7
MT	0.55	3.5		12	no	H3-B	0.4	3.5
MT	0.42	3.6		12	no	H3-B	0.4	3.4
MT	0.71	4.1		12	no	H3-B	0.2	3.1
MT	0.16	3		5	yes	MT	0.5	4
MT	0.21	3.1		5	yes	MT	0.6	4.2
MT	0.48	3.5		5	yes	MT	1.1	4.8
MT	0.21	3		5	yes	MT	0.9	4.6
MT	0.22	3		5	yes	MT	0.7	4.3
MT	0.61	4.1		5	yes	MT	0.5	4
MT	0.39	3.5		5	yes	MT	1.1	5
MT	0.24	3.2		5	yes	MT	0.7	4.3
MT	0.24	3.5		5	yes	MT	0.4	3.7
MT	0.64	4		5	yes	MT	0.7	4.3
MT	0.3	3		5	yes	MT	0.5	4
MT	0.21	3.3		5	yes	MT	0.6	4
MT	0.2	3.1		5	yes	MT	0.6	4.2
MT	0.26	3.3		5	yes	MT	0.4	3.5
MT	0.17	3		7	yes	MT	0.9	4.7
MT	0.19	3.1		7	yes	MT	0.7	4.1
MT	0.24	3.3		7	yes	MT	0.9	5.3
MT	0.39	3.5		7	yes	MT	0.5	3.8
MT	0.36	3.5		7	yes	MT	0.8	4.5
MT	0.47	3.5		7	yes	MT	0.8	4.6
MT	0.2	3.2		7	yes	MT	0.9	4.5
MT	0.43	3.6		7	yes	MT	0.7	4.3
MT	0.35	3.4		7	yes	MT	0.4	3.7
MT	0.34	3.4		7	yes	MT	0.9	4.7
MT	0.22	3.2		7	yes	MT	0.6	4
MT	0.5	4.9		7	yes	MT	0.4	3.8
MT	0.37	3.5		7	yes	MT	0.5	3.9
MT	0.18	3.1		7	yes	MT	0.7	4.4
MT	0.19	3.3		10	yes	MT	0.7	4.2
MT	0.3	3.5		10	yes	MT	1.4	5
MT	0.42	3.5		10	yes	MT	0.4	3.6
MT	0.26	3.2		10	yes	MT	0.6	4.2
MT	0.18	3		10	yes	MT	0.5	4
MT	0.38	3.5		10	yes	MT	0.7	4.2
MT	0.45	3.7		10	yes	MT	0.7	4.4
MT	0.47	3.6		10	yes	MT	0.7	4.3
MT	0.52	3.7		10	yes	MT	0.6	3.7
MT	0.46	3.5		10	yes	MT	0.9	4.7
MT	0.62	3.9		10	yes	MT	0.5	3.7
				10	yes	MT	0.7	4.2
				10	yes	MT	0.7	4.3
				10	yes	MT	0.8	4.4
				10	yes	MT	0.9	4.7
				11	no	MT	0.3	3.1
				11	no	MT	0.8	4.5
				11	no	MT	1.5	5.2
				11	no	MT	0.7	4.3
				11	no	MT	0.8	4.5
				11	no	MT	0.6	4.3
				11	no	MT	0.3	3.2
				11	no	MT	0.2	3
				11	no	MT	0.4	3.7
				11	no	MT	1.2	4.8
				11	no	MT	0.7	4.1
				11	no	MT	0.3	3.3
				11	no	MT	0.2	2.7
				11	no	MT	0.6	4.4
				11	no	MT	0.8	4.6
				11	no	MT	0.6	4.1
				11	no	MT	0.2	3.3
				11	no	MT	0.2	3.2
				11	no	MT	0.3	3.3
				11	no	MT	0.5	3.7
				11	no	MT	0.6	4
				11	no	MT	0.8	4.4
				11	no	MT	0.7	4.3
				11	no	MT	0.3	3.5
				11	no	MT	0.7	4.5
				11	no	MT	1	4.7
				11	no	MT	0.8	4.5
				11	no	MT	0.8	4.4
				11	no	MT	0.2	3
				11	no	MT	0.2	3.3
				11	no	MT	0.2	3
				11	no	MT	0.3	3.2
				11	no	MT	0.2	3.1
				11	no	MT	0.3	3.1
				11	no	MT	0.2	2.9
				11	no	MT	0.3	3.4
				12	no	MT	0.2	3.1
				12	no	MT	0.8	4.4
				12	no	MT	0.4	3.5
				12	no	MT	0.3	3.5
				12	no	MT	0.6	3.9
				12	no	MT	1.6	5.3
				12	no	MT	0.4	3.2
				12	no	MT	0.6	3.9
				12	no	MT	0.2	3
				12	no	MT	0.7	4.3
				12	no	MT	0.2	3
				12	no	MT	0.2	3.2
				12	no	MT	0.2	3
				12	no	MT	0.5	3.7
				12	no	MT	0.7	4.3
				12	no	MT	0.8	4
				12	no	MT	0.6	3.9
				12	no	MT	0.4	3.7
				12	no	MT	0.4	3.4
				12	no	MT	0.3	3.3
				12	no	MT	0.9	4.5
				12	no	MT	0.7	4.3
				12	no	MT	0.2	3.1
				12	no	MT	0.3	3.3
				12	no	MT	0.2	3.1
				12	no	MT	0.3	3.2
				12	no	MT	0.2	3.1
				12	no	MT	0.3	3.1
				12	no	MT	0.3	3.2
				12	no	MT	0.6	3.9
				12	no	MT	0.6	4.1
				12	no	MT	0.3	3.1
				12	no	MT	0.5	3.6
				12	no	MT	0.2	2.9
				5	yes	W	0.4	3.7
				5	yes	W	0.4	3.7
				5	yes	W	0.3	3.5
				5	yes	W	0.5	4
				5	yes	W	0.4	3.8
				7	yes	W	0.2	3.3
				7	yes	W	0.3	3.5
				7	yes	W	0.3	3.2
				7	yes	W	0.5	3.8
				10	yes	W	0.4	3.7
				10	yes	W	0.4	3.6
				10	yes	W	0.2	3.1
				10	yes	W	0.7	4.3
				10	yes	W	0.7	4.3
				10	yes	W	0.5	4
				10	yes	W	0.3	3.5
				11	no	W	0.4	3.8
				11	no	W	0.6	4.1
				11	no	W	0.2	3.1
				11	no	W	0.4	3.7
				11	no	W	0.4	3.9
				11	no	W	0.3	3.7
				11	no	W	0.3	3.4
				11	no	W	0.3	3.6
				11	no	W	0.2	3.1
				11	no	W	0.4	3.7
				11	no	W	0.2	3.1
				11	no	W	0.2	2.9
				11	no	W	0.2	2.9
				11	no	W	0.3	3.3
				11	no	W	0.2	3
				11	no	W	0.3	3.7
				11	no	W	0.2	3.2
				11	no	W	0.6	4.1
				11	no	W	0.5	3.9
				11	no	W	0.7	4.2
				11	no	W	0.4	3.7
				11	no	W	0.2	3.2
				11	no	W	0.3	3.3
				11	no	W	0.4	3.7
				11	no	W	0.3	3.2
				11	no	W	0.2	3.2
				11	no	W	0.3	3.1
				11	no	W	0.2	3.1
				11	no	W	0.4	3.7
				11	no	W	0.5	3.8
				11	no	W	0.2	3.1
				11	no	W	0.3	3.3
				11	no	W	0.2	2.9
				11	no	W	0.2	3
				11	no	W	0.2	3.1
				11	no	W	0.2	3
				12	no	W	0.5	3.6
				12	no	W	0.7	3.9
				12	no	W	0.5	3.6
				12	no	W	0.4	3.8
				12	no	W	0.3	3.3
				12	no	W	0.3	3
				12	no	W	0.4	3.6
				12	no	W	0.7	4.3
				12	no	W	0.4	3.4
				12	no	W	0.2	2.9
				12	no	W	0.3	3.4
				12	no	W	0.4	3.6
				12	no	W	0.3	3.4
				12	no	W	0.3	3.4
				12	no	W	0.3	3.3
				12	no	W	0.5	3.8
				12	no	W	0.4	3.5
				12	no	W	0.2	3.1
				12	no	W	0.3	3.4
				12	no	W	0.2	2.9
				12	no	W	0.2	3.1
				12	no	W	0.4	3.6
				12	no	W	0.3	3.4
				12	no	W	0.2	3
				12	no	W	0.3	3.4
				12	no	W	0.2	3.2
				12	no	W	0.4	3.5
				12	no	W	0.1	3
				12	no	W	0.3	3.3
				12	no	W	0.3	3.3
				12	no	W	0.2	3
				12	no	W	0.3	3.3

## Sheet: Exp3
Stream	Predator	Feed	Genotype	Mass (g)	Length (mm)	CF
1	Yes	High	W	0.79	43	0.993623
3	Yes	High	W	0.62	39	1.0452
5	Yes	Low	MT	0.53	39	0.893474
7	Yes	Low	MT	0.44	31	1.47696
8	Yes	High	W	0.48	37	0.947624
8	Yes	High	MT	0.56	38	1.02056
8	Yes	High	MT	0.75	42	1.01231
8	Yes	High	W	0.47	36	1.00737
8	Yes	High	H3-A	0.55	38	1.00233
8	Yes	High	H3-A	0.48	38	0.874763
8	Yes	High	MT	0.52	37	1.02659
9	Yes	Low	MT	0.33	35	0.769679
9	Yes	Low	W	0.5	39	0.8429
9	Yes	Low	MT	0.49	38	0.892987
9	Yes	Low	MT	0.4	35	0.932945
13	Yes	High	MT	0.67	41	0.972128
13	Yes	High	W	0.46	37	0.90814
15	Yes	High	W	0.33	34	0.839609
15	Yes	High	W	0.55	32	1.67847
15	Yes	High	W	0.43	36	0.921639
15	Yes	High	H3-A	0.67	40	1.04688
15	Yes	High	W	0.53	37	1.04633
15	Yes	High	MT	0.84	43	1.05651
15	Yes	High	MT	0.62	40	0.96875
17	Yes	Low	H3-A	0.55	38	1.00233
19	Yes	Low	MT	0.54	38	0.984108
19	Yes	Low	W	0.33	34	0.839609
19	Yes	Low	W	0.32	34	0.814166
19	Yes	Low	W	0.44	38	0.801866
19	Yes	Low	W	0.28	33	0.779141
19	Yes	Low	H3-A	0.41	34	1.04315
21	Yes	Low	W	0.25	33	0.695662
21	Yes	Low	H3-A	0.37	35	0.862974
21	Yes	Low	MT	0.28	33	0.779141
23	Yes	High	MT	0.44	35	1.02624
5	Yes	Low	W	0.24	34	0.610625
23	Yes	High	W	0.36	35	0.83965
1	Yes	High	W	0.19	31	0.637777
20	No	High	W	0.48	38	0.874763
20	No	High	W	0.67	40	1.04688
20	No	High	W	0.65	40	1.01562
20	No	High	W	0.33	34	0.839609
20	No	High	W	0.11	33	0.306091
20	No	High	W	0.48	38	0.874763
20	No	High	W	1.1	47	1.0595
20	No	High	MT	0.21	33	0.584356
20	No	High	W	0.67	42	0.90433
20	No	High	W	0.38	36	0.814472
20	No	High	MT	0.91	46	0.934906
20	No	High	W	0.34	36	0.728738
20	No	High	MT	0.44	32	1.34277
20	No	High	MT	0.77	43	0.968468
20	No	High	H3-A	0.48	37	0.947624
20	No	High	W	0.48	37	0.947624
20	No	High	W	0.59	40	0.921875
20	No	High	H3-A	0.31	34	0.788724
20	No	High	MT	0.44	37	0.868655
20	No	High	MT	0.79	44	0.927404
20	No	High	MT	0.58	40	0.90625
20	No	High	H3-A	0.14	31	0.469941
20	No	High	H3-A	0.34	33	0.9461
20	No	High	MT	0.51	39	0.859758
20	No	High	W	0.43	37	0.848913
20	No	High	W	0.27	33	0.751315
20	No	High	MT	0.53	38	0.965884
24	No	Low	H3-A	0.22	32	0.671387
24	No	Low	MT	0.25	33	0.695662
24	No	Low	W	0.25	33	0.695662
24	No	Low	W	0.3	33	0.834794
24	No	Low	MT	0.42	36	0.900206
24	No	Low	H3-A	0.35	34	0.890495
24	No	Low	W	0.16	32	0.488281
24	No	Low	H3-A	0.23	33	0.640009
24	No	Low	MT	0.4	36	0.857339
24	No	Low	MT	0.31	35	0.723032
24	No	Low	MT	0.32	34	0.814166
24	No	Low	W	0.56	39	0.944048
24	No	Low	MT	0.34	35	0.793003
24	No	Low	H3-A	0.26	34	0.66151
24	No	Low	MT	0.49	37	0.967366
24	No	Low	MT	0.4	37	0.789687
24	No	Low	MT	0.28	33	0.779141
24	No	Low	MT	0.24	33	0.667835
24	No	Low	W	0.31	33	0.862621
22	No	Low	H3-A	0.24	32	0.732422
22	No	Low	MT	0.41	36	0.878772
22	No	Low	MT	0.29	33	0.806968
22	No	Low	MT	0.23	33	0.640009
22	No	Low	W	0.26	33	0.723488
22	No	Low	MT	0.37	35	0.862974
22	No	Low	W	0.37	34	0.94138
22	No	Low	W	0.47	38	0.856539
22	No	Low	W	0.23	33	0.640009
22	No	Low	MT	0.24	32	0.732422
22	No	Low	W	0.36	35	0.83965
22	No	Low	MT	0.28	34	0.712396
22	No	Low	H3-A	0.39	35	0.909621
22	No	Low	MT	0.26	33	0.723488
22	No	Low	MT	0.9	43	1.13198
22	No	Low	MT	0.47	38	0.856539
22	No	Low	MT	0.39	35	0.909621
22	No	Low	H3-A	0.44	36	0.943073
22	No	Low	W	0.37	34	0.94138
22	No	Low	H3-A	0.24	33	0.667835
22	No	Low	H3-A	0.2	33	0.556529
18	No	High	MT	0.56	38	1.02056
18	No	High	MT	0.4	37	0.789687
18	No	High	MT	0.39	36	0.835905
18	No	High	W	0.21	31	0.704911
18	No	High	MT	0.28	34	0.712396
18	No	High	H3-A	0.3	34	0.763281
18	No	High	W	0.41	35	0.956268
18	No	High	H3-A	0.36	34	0.915937
18	No	High	H3-A	0.34	34	0.865052
18	No	High	W	0.32	32	0.976562
18	No	High	MT	0.63	42	0.85034
18	No	High	W	0.39	34	0.992265
18	No	High	MT	0.4	35	0.932945
18	No	High	MT	0.42	36	0.900206
18	No	High	MT	0.51	38	0.929436
18	No	High	H3-A	0.32	34	0.814166
18	No	High	MT	0.33	34	0.839609
18	No	High	MT	0.66	40	1.03125
18	No	High	MT	0.35	35	0.816327
18	No	High	W	0.55	38	1.00233
18	No	High	W	0.4	34	1.01771
18	No	High	H3-A	0.54	39	0.910332
18	No	High	H3-A	0.37	35	0.862974
18	No	High	H3-A	0.79	42	1.0663
18	No	High	W	0.4	37	0.789687
18	No	High	W	0.59	39	0.994622
18	No	High	MT	0.4	36	0.857339
18	No	High	W	0.26	32	0.793457
18	No	High	H3-A	0.48	37	0.947624
18	No	High	MT	0.59	39	0.994622
16	No	High	W	0.61	38	1.11168
16	No	High	W	0.76	41	1.10271
16	No	High	W	0.64	40	1
16	No	High	W	0.53	39	0.893474
16	No	High	W	0.52	38	0.94766
16	No	High	W	0.43	36	0.921639
16	No	High	MT	0.53	39	0.893474
16	No	High	MT	0.8	44	0.939144
16	No	High	MT	0.59	40	0.921875
16	No	High	H3-A	0.3	32	0.915527
16	No	High	MT	0.53	38	0.965884
16	No	High	W	0.4	37	0.789687
16	No	High	H3-A	0.74	41	1.07369
16	No	High	W	0.47	37	0.927882
16	No	High	H3-A	0.35	34	0.890495
16	No	High	MT	0.67	42	0.90433
16	No	High	MT	0.76	44	0.892186
16	No	High	H3-A	0.54	38	0.984108
16	No	High	W	0.61	40	0.953125
16	No	High	W	0.84	44	0.986101
16	No	High	MT	0.79	42	1.0663
16	No	High	H3-A	0.49	38	0.892987
16	No	High	H3-A	0.42	38	0.765418
14	No	Low	H3-A	0.32	34	0.814166
14	No	Low	W	0.42	36	0.900206
14	No	Low	MT	0.27	34	0.686953
14	No	Low	MT	0.24	33	0.667835
14	No	Low	W	0.24	33	0.667835
14	No	Low	MT	0.34	36	0.728738
14	No	Low	W	0.21	30	0.777778
14	No	Low	MT	0.4	35	0.932945
14	No	Low	MT	0.3	31	1.00702
14	No	Low	W	0.4	35	0.932945
14	No	Low	H3-A	0.28	34	0.712396
14	No	Low	W	0.2	33	0.556529
14	No	Low	MT	0.38	36	0.814472
14	No	Low	H3-A	0.41	36	0.878772
14	No	Low	H3-A	0.42	37	0.829171
14	No	Low	H3-A	0.35	35	0.816327
14	No	Low	W	0.45	38	0.82009
14	No	Low	MT	0.3	34	0.763281
14	No	Low	W	0.21	31	0.704911
12	No	Low	MT	0.37	36	0.793038
12	No	Low	W	0.23	32	0.701904
12	No	Low	MT	0.44	38	0.801866
12	No	Low	MT	0.33	35	0.769679
12	No	Low	W	0.3	34	0.763281
12	No	Low	H3-A	0.27	34	0.686953
12	No	Low	MT	0.26	33	0.723488
12	No	Low	W	0.24	32	0.732422
12	No	Low	H3-A	0.28	34	0.712396
12	No	Low	H3-A	0.47	36	1.00737
12	No	Low	H3-A	0.2	33	0.556529
12	No	Low	MT	0.23	33	0.640009
12	No	Low	MT	0.32	35	0.746356
12	No	Low	W	0.18	33	0.500877
12	No	Low	MT	0.17	33	0.47305
12	No	Low	H3-A	0.25	34	0.636068
12	No	Low	MT	0.25	34	0.636068
12	No	Low	W	0.22	33	0.612182
12	No	Low	MT	0.3	34	0.763281
12	No	Low	H3-A	0.26	33	0.723488
12	No	Low	H3-A	0.21	33	0.584356
11	No	High	W	0.37	35	0.862974
11	No	High	MT	0.59	39	0.994622
11	No	High	W	0.48	38	0.874763
11	No	High	H3-A	0.44	36	0.943073
11	No	High	W	0.25	32	0.762939
11	No	High	W	0.46	36	0.98594
11	No	High	H3-A	0.29	32	0.88501
11	No	High	W	0.35	35	0.816327
11	No	High	MT	0.58	40	0.90625
11	No	High	MT	0.34	35	0.793003
11	No	High	MT	0.67	40	1.04688
11	No	High	W	0.67	39	1.12949
11	No	High	H3-A	0.35	36	0.750171
11	No	High	H3-A	0.5	36	1.07167
11	No	High	MT	0.54	38	0.984108
11	No	High	H3-A	0.48	37	0.947624
11	No	High	H3-A	0.35	35	0.816327
11	No	High	W	0.33	34	0.839609
11	No	High	W	0.92	45	1.0096
11	No	High	MT	0.68	40	1.0625
11	No	High	W	0.39	35	0.909621
11	No	High	H3-A	0.43	37	0.848913
11	No	High	W	0.56	39	0.944048
11	No	High	MT	0.55	40	0.859375
11	No	High	W	0.47	37	0.927882
11	No	High	H3-A	0.23	34	0.585182
11	No	High	MT	0.34	35	0.793003
11	No	High	H3-A	0.46	37	0.90814
11	No	High	H3-A	0.36	35	0.83965
10	No	Low	MT	0.33	35	0.769679
10	No	Low	W	0.37	36	0.793038
10	No	Low	H3-A	0.23	33	0.640009
10	No	Low	MT	0.33	35	0.769679
10	No	Low	MT	0.21	32	0.640869
10	No	Low	H3-A	0.53	38	0.965884
10	No	Low	W	0.18	33	0.500877
10	No	Low	MT	0.36	36	0.771605
10	No	Low	H3-A	0.33	35	0.769679
10	No	Low	MT	0.3	34	0.763281
10	No	Low	H3-A	0.27	33	0.751315
10	No	Low	MT	0.48	37	0.947624
10	No	Low	MT	0.28	34	0.712396
10	No	Low	H3-A	0.17	30	0.62963
10	No	Low	W	0.25	33	0.695662
10	No	Low	MT	0.31	35	0.723032
10	No	Low	W	0.29	34	0.737838
10	No	Low	W	0.37	36	0.793038
10	No	Low	W	0.43	34	1.09404
4	No	High	MT	0.28	33	0.779141
4	No	High	W	0.53	39	0.893474
4	No	High	W	0.57	39	0.960906
4	No	High	MT	0.5	38	0.911212
4	No	High	H3-A	0.3	33	0.834794
4	No	High	H3-A	0.25	30	0.925926
4	No	High	MT	0.36	36	0.771605
4	No	High	MT	0.88	43	1.10682
4	No	High	MT	0.65	39	1.09577
4	No	High	MT	0.31	34	0.788724
4	No	High	W	0.63	40	0.984375
4	No	High	MT	0.53	37	1.04633
4	No	High	W	0.5	38	0.911212
4	No	High	W	0.52	38	0.94766
4	No	High	H3-A	0.25	30	0.925926
4	No	High	H3-A	0.44	36	0.943073
4	No	High	MT	0.57	39	0.960906
4	No	High	MT	1.02	47	0.982441
4	No	High	MT	0.42	37	0.829171
4	No	High	W	0.75	41	1.0882
4	No	High	MT	0.55	39	0.92719
4	No	High	MT	0.6	39	1.01148
4	No	High	W	0.73	40	1.14062
6	No	High	W	0.47	37	0.927882
6	No	High	W	0.49	37	0.967366
6	No	High	W	0.46	36	0.98594
6	No	High	W	0.29	33	0.806968
6	No	High	MT	0.4	36	0.857339
6	No	High	MT	0.55	38	1.00233
6	No	High	H3-A	0.19	29	0.77904
6	No	High	H3-A	0.33	33	0.918274
6	No	High	MT	0.34	35	0.793003
6	No	High	MT	0.51	37	1.00685
6	No	High	W	0.53	37	1.04633
6	No	High	MT	0.83	43	1.04393
6	No	High	W	0.34	34	0.865052
6	No	High	MT	0.26	34	0.66151
6	No	High	MT	0.27	34	0.686953
6	No	High	MT	0.33	35	0.769679
6	No	High	H3-A	0.34	34	0.865052
6	No	High	W	0.33	35	0.769679
6	No	High	H3-A	0.2	33	0.556529
6	No	High	MT	0.46	37	0.90814
6	No	High	W	0.72	41	1.04467
6	No	High	MT	0.35	35	0.816327
6	No	High	H3-A	0.38	35	0.886297
6	No	High	H3-A	0.15	31	0.503508
6	No	High	MT	0.59	40	0.921875
6	No	High	W	0.28	32	0.854492
6	No	High	W	0.41	36	0.878772
6	No	High	H3-A	0.35	35	0.816327
6	No	High	MT	0.5	38	0.911212
6	No	High	W	0.42	36	0.900206
6	No	High	W	0.33	34	0.839609
2	No	Low	W	0.33	33	0.918274
2	No	Low	W	0.22	33	0.612182
2	No	Low	MT	0.29	33	0.806968
2	No	Low	MT	0.23	33	0.640009
2	No	Low	MT	0.17	30	0.62963
2	No	Low	H3-A	0.43	36	0.921639
2	No	Low	MT	0.41	36	0.878772
2	No	Low	MT	0.5	35	1.16618
2	No	Low	MT	0.33	34	0.839609
2	No	Low	H3-A	0.55	39	0.92719
2	No	Low	H3-A	0.28	35	0.653061
2	No	Low	H3-A	0.19	32	0.579834
2	No	Low	MT	0.24	31	0.805612
2	No	Low	MT	0.4	35	0.932945
2	No	Low	MT	0.37	35	0.862974
2	No	Low	H3-A	0.26	35	0.606414
2	No	Low	W	0.35	36	0.750171
2	No	Low	W	0.21	32	0.640869
2	No	Low	W	0.45	37	0.888398
2	No	Low	W	0.44	37	0.868655
2	No	Low	W	0.28	35	0.653061
2	No	Low	MT	0.5	38	0.911212
2	No	Low	H3-A	0.38	36	0.814472
